# Supplementary material for: Generation of a Gluconobacter oxydans knockout collection for improved extraction of rare earth elements
Source: Nat Commun. 2021 Nov 18;12:6693. doi: 10.1038/s41467-021-27047-4 (PMC8602642; doi:10.1038/s41467-021-27047-4)
Supplement: Supplementary file 7 — Supplementary Data 4 [file 41467_2021_27047_MOESM7_ESM.xlsx]

## Sheet: Table S4
CC Plate-Well	CC Plate	CC Plate Row	CC Plate Column	CC Well	Row	Column	Progenitor Plate	Progenitor Well	Predicted Progenitor Transposon Coordinates	Progenitor Locatabilities	Hoped For Transposon	Confirmed Predicted Transposon Coordinates	Other Transposon	Features Disrupted	Distances of Transposon from Translation Starts	Fractional Distances of Transposon from Translation Starts	Locus Tags	peg	Prediction Correct	Got What I Wanted
1-A1	1	PR01	PC01	A01	A	1	351	A03	2931273	unambiguous	2931273	2931273		Sodium-transporting ATPase subunit E	23	0.09	RAST2:fig|442.17.peg.479	479	Yes	Yes
1-B1	1	PR01	PC01	B01	B	1	351	A03	2931273	unambiguous	2931273	2931273		Sodium-transporting ATPase subunit E	23	0.09	RAST2:fig|442.17.peg.479	479	Yes	Yes
1-C1	1	PR01	PC01	C01	C	1	351	C02	726879, 1618274, 2112909	ambiguous, unambiguous, ambiguous	726879			NA	NA	NA	Prediction Incorrect	Unknown	No	No
1-D1	1	PR01	PC01	D01	D	1	351	C02	726879, 1618274, 2112909	ambiguous, unambiguous, ambiguous	726879			NA	NA	NA	Prediction Incorrect	Unknown	No	No
1-E1	1	PR01	PC01	E01	E	1	351	C02	726879, 1618274, 2112909	ambiguous, unambiguous, ambiguous	726879			NA	NA	NA	Prediction Incorrect	Unknown	No	No
1-F1	1	PR01	PC01	F01	F	1	351	C02	726879, 1618274, 2112909	ambiguous, unambiguous, ambiguous	726879			NA	NA	NA	Prediction Incorrect	Unknown	No	No
1-G1	1	PR01	PC01	G01	G	1	351	C02	726879, 1618274, 2112909	ambiguous, unambiguous, ambiguous	726879			NA	NA	NA	Prediction Incorrect	Unknown	No	No
1-H1	1	PR01	PC01	H01	H	1	351	C02	726879, 1618274, 2112909	ambiguous, unambiguous, ambiguous	726879			NA	NA	NA	Prediction Incorrect	Unknown	No	No
1-A2	1	PR01	PC01	A02	A	2	351	D11	1941507	ambiguous	1941507	1941507		Cytochrome c-552 precursor	282	0.58	RAST2:fig|442.17.peg.2788	2788	Yes	Yes
1-B2	1	PR01	PC01	B02	B	2								Blank
1-C2	1	PR01	PC01	C02	C	2	351	D11	1941507	ambiguous	1941507	1941506		Cytochrome c-552 precursor	283	0.58	RAST2:fig|442.17.peg.2788	2788	Yes	Yes
1-D2	1	PR01	PC01	D02	D	2	351	F12	328563, 2589792, 3312234	unambiguous, unambiguous, unambiguous	2589792	2589792		hypothetical protein	27	0.04	RAST2:fig|442.17.peg.126	126	Yes	Yes
1-E2	1	PR01	PC01	E02	E	2	351	F12	328563, 2589792, 3312234	unambiguous, unambiguous, unambiguous	2589792	2589792		hypothetical protein	27	0.04	RAST2:fig|442.17.peg.126	126	Yes	Yes
1-F2	1	PR01	PC01	F02	F	2	351	F12	328563, 2589792, 3312234	unambiguous, unambiguous, unambiguous	2589792	2589792		hypothetical protein	27	0.04	RAST2:fig|442.17.peg.126	126	Yes	Yes
1-G2	1	PR01	PC01	G02	G	2	351	F12	328563, 2589792, 3312234	unambiguous, unambiguous, unambiguous	2589792	2589792		hypothetical protein	27	0.04	RAST2:fig|442.17.peg.126	126	Yes	Yes
1-H2	1	PR01	PC01	H02	H	2	351	F12	328563, 2589792, 3312234	unambiguous, unambiguous, unambiguous	2589792	2589792		hypothetical protein	27	0.04	RAST2:fig|442.17.peg.126	126	Yes	Yes
1-A3	1	PR01	PC01	A03	A	3	351	F12	328563, 2589792, 3312234	unambiguous, unambiguous, unambiguous	2589792	2589792		hypothetical protein	27	0.04	RAST2:fig|442.17.peg.126	126	Yes	Yes
1-B3	1	PR01	PC01	B03	B	3	351	F02	621020, 1467788, 2951277, 3265364, 3309838	unambiguous, ambiguous, unambiguous, ambiguous, unambiguous	3309838	3309838		RecD-like DNA helicase YrrC	280	0.13	RAST2:fig|442.17.peg.1216	1216	Yes	Yes
1-C3	1	PR01	PC01	C03	C	3	351	F02	621020, 1467788, 2951277, 3265364, 3309838	unambiguous, ambiguous, unambiguous, ambiguous, unambiguous	3309838	3309838		RecD-like DNA helicase YrrC	280	0.13	RAST2:fig|442.17.peg.1216	1216	Yes	Yes
1-D3	1	PR01	PC01	D03	D	3	351	F02	621020, 1467788, 2951277, 3265364, 3309838	unambiguous, ambiguous, unambiguous, ambiguous, unambiguous	3309838	3309838		RecD-like DNA helicase YrrC	280	0.13	RAST2:fig|442.17.peg.1216	1216	Yes	Yes
1-E3	1	PR01	PC01	E03	E	3	351	F02	621020, 1467788, 2951277, 3265364, 3309838	unambiguous, ambiguous, unambiguous, ambiguous, unambiguous	3309838	3309838		RecD-like DNA helicase YrrC	280	0.13	RAST2:fig|442.17.peg.1216	1216	Yes	Yes
1-F3	1	PR01	PC01	F03	F	3	351	F02	621020, 1467788, 2951277, 3265364, 3309838	unambiguous, ambiguous, unambiguous, ambiguous, unambiguous	3309838	3309838		RecD-like DNA helicase YrrC	280	0.13	RAST2:fig|442.17.peg.1216	1216	Yes	Yes
1-G3	1	PR01	PC01	G03	G	3	351	F02	621020, 1467788, 2951277, 3265364, 3309838	unambiguous, ambiguous, unambiguous, ambiguous, unambiguous	3309838	3309838		RecD-like DNA helicase YrrC	280	0.13	RAST2:fig|442.17.peg.1216	1216	Yes	Yes
1-H3	1	PR01	PC01	H03	H	3	351	F02	621020, 1467788, 2951277, 3265364, 3309838	unambiguous, ambiguous, unambiguous, ambiguous, unambiguous	3309838	3309838		RecD-like DNA helicase YrrC	280	0.13	RAST2:fig|442.17.peg.1216	1216	Yes	Yes
1-A4	1	PR01	PC01	A04	A	4	351	F02	621020, 1467788, 2951277, 3265364, 3309838	unambiguous, ambiguous, unambiguous, ambiguous, unambiguous	3309838	3309838		RecD-like DNA helicase YrrC	280	0.13	RAST2:fig|442.17.peg.1216	1216	Yes	Yes
1-B4	1	PR01	PC01	B04	B	4	351	F02	621020, 1467788, 2951277, 3265364, 3309838	unambiguous, ambiguous, unambiguous, ambiguous, unambiguous	3309838	3309838		RecD-like DNA helicase YrrC	280	0.13	RAST2:fig|442.17.peg.1216	1216	Yes	Yes
1-C4	1	PR01	PC01	C04	C	4	351	F02	621020, 1467788, 2951277, 3265364, 3309838	unambiguous, ambiguous, unambiguous, ambiguous, unambiguous	3309838	3309838		RecD-like DNA helicase YrrC	280	0.13	RAST2:fig|442.17.peg.1216	1216	Yes	Yes
1-D4	1	PR01	PC01	D04	D	4	351	F08	846691, 3269116, 3411363	ambiguous, ambiguous, ambiguous	846691	3269116		Short-chain dehydrodenase (gene dltE)	134	0.18	RAST2:fig|442.17.peg.795	795	Yes	No
1-E4	1	PR01	PC01	E04	E	4	351	F08	846691, 3269116, 3411363	ambiguous, ambiguous, ambiguous	846691	3269116		Short-chain dehydrodenase (gene dltE)	134	0.18	RAST2:fig|442.17.peg.795	795	Yes	No
1-F4	1	PR01	PC01	F04	F	4	351	F08	846691, 3269116, 3411363	ambiguous, ambiguous, ambiguous	846691	3269116		Short-chain dehydrodenase (gene dltE)	134	0.18	RAST2:fig|442.17.peg.795	795	Yes	No
1-G4	1	PR01	PC01	G04	G	4	351	F08	846691, 3269116, 3411363	ambiguous, ambiguous, ambiguous	846691	3269115		Short-chain dehydrodenase (gene dltE)	135	0.18	RAST2:fig|442.17.peg.795	795	Yes	No
1-H4	1	PR01	PC01	H04	H	4	351	F08	846691, 3269116, 3411363	ambiguous, ambiguous, ambiguous	846691	3269115		Short-chain dehydrodenase (gene dltE)	135	0.18	RAST2:fig|442.17.peg.795	795	Yes	No
1-A5	1	PR01	PC01	A05	A	5	351	F08	846691, 3269116, 3411363	ambiguous, ambiguous, ambiguous	846691	3269116		Short-chain dehydrodenase (gene dltE)	134	0.18	RAST2:fig|442.17.peg.795	795	Yes	No
1-B5	1	PR01	PC01	B05	B	5	351	H10	50142	unambiguous	50142	50142		D-amino acid dehydrogenase (EC 1.4.99.6)	376	0.31	RAST2:fig|442.17.peg.878	878	Yes	Yes
1-C5	1	PR01	PC01	C05	C	5	351	H10	50142	unambiguous	50142	50142		D-amino acid dehydrogenase (EC 1.4.99.6)	376	0.31	RAST2:fig|442.17.peg.878	878	Yes	Yes
1-D5	1	PR01	PC01	D05	D	5	351	H06	222709, 986364, 3419169, 3434893	ambiguous, ambiguous, unambiguous, ambiguous	3419169	3419169		Capsular polysaccharide ABC transporter, permeaseprotein KpsM	295	0.37	RAST2:fig|442.17.peg.1727	1727	Yes	Yes
1-E5	1	PR01	PC01	E05	E	5	351	H06	222709, 986364, 3419169, 3434893	ambiguous, ambiguous, unambiguous, ambiguous	3419169	3419169		Capsular polysaccharide ABC transporter, permeaseprotein KpsM	295	0.37	RAST2:fig|442.17.peg.1727	1727	Yes	Yes
1-F5	1	PR01	PC01	F05	F	5	351	H06	222709, 986364, 3419169, 3434893	ambiguous, ambiguous, unambiguous, ambiguous	3419169	3419169		Capsular polysaccharide ABC transporter, permeaseprotein KpsM	295	0.37	RAST2:fig|442.17.peg.1727	1727	Yes	Yes
1-G5	1	PR01	PC01	G05	G	5	351	H06	222709, 986364, 3419169, 3434893	ambiguous, ambiguous, unambiguous, ambiguous	3419169	3419169		Capsular polysaccharide ABC transporter, permeaseprotein KpsM	295	0.37	RAST2:fig|442.17.peg.1727	1727	Yes	Yes
1-H5	1	PR01	PC01	H05	H	5	351	H06	222709, 986364, 3419169, 3434893	ambiguous, ambiguous, unambiguous, ambiguous	3419169	3419169		Capsular polysaccharide ABC transporter, permeaseprotein KpsM	295	0.37	RAST2:fig|442.17.peg.1727	1727	Yes	Yes
1-A6	1	PR01	PC01	A06	A	6	351	H06	222709, 986364, 3419169, 3434893	ambiguous, ambiguous, unambiguous, ambiguous	3419169	3419169		Capsular polysaccharide ABC transporter, permeaseprotein KpsM	295	0.37	RAST2:fig|442.17.peg.1727	1727	Yes	Yes
1-B6	1	PR01	PC01	B06	B	6	351	H06	222709, 986364, 3419169, 3434893	ambiguous, ambiguous, unambiguous, ambiguous	3419169	3419169		Capsular polysaccharide ABC transporter, permeaseprotein KpsM	295	0.37	RAST2:fig|442.17.peg.1727	1727	Yes	Yes
1-C6	1	PR01	PC01	C06	C	6	351	H06	222709, 986364, 3419169, 3434893	ambiguous, ambiguous, unambiguous, ambiguous	3419169	3419169		Capsular polysaccharide ABC transporter, permeaseprotein KpsM	295	0.37	RAST2:fig|442.17.peg.1727	1727	Yes	Yes
1-D6	1	PR01	PC01	D06	D	6	371	A02	1050344	ambiguous	1050344	1050343		hypothetical protein	213	0.17	RAST2:fig|442.17.peg.1932	1932	Yes	Yes
1-E6	1	PR01	PC01	E06	E	6	371	A02	1050344	ambiguous	1050344	1050343		hypothetical protein	213	0.17	RAST2:fig|442.17.peg.1932	1932	Yes	Yes
1-F6	1	PR01	PC01	F06	F	6	371	A06	159942, 260621, 3398628	ambiguous, ambiguous, ambiguous	260621			NA	NA	NA	Prediction Incorrect	Unknown	No	No
1-G6	1	PR01	PC01	G06	G	6	371	A06	159942, 260621, 3398628	ambiguous, ambiguous, ambiguous	260621			NA	NA	NA	Prediction Incorrect	Unknown	No	No
1-H6	1	PR01	PC01	H06	H	6	371	A06	159942, 260621, 3398628	ambiguous, ambiguous, ambiguous	260621			NA	NA	NA	Prediction Incorrect	Unknown	No	No
1-A7	1	PR01	PC01	A07	A	7	371	A06	159942, 260621, 3398628	ambiguous, ambiguous, ambiguous	260621			NA	NA	NA	Prediction Incorrect	Unknown	No	No
1-B7	1	PR01	PC01	B07	B	7	371	A06	159942, 260621, 3398628	ambiguous, ambiguous, ambiguous	260621			NA	NA	NA	Prediction Incorrect	Unknown	No	No
1-C7	1	PR01	PC01	C07	C	7	371	A06	159942, 260621, 3398628	ambiguous, ambiguous, ambiguous	260621			NA	NA	NA	Prediction Incorrect	Unknown	No	No
1-D7	1	PR01	PC01	D07	D	7	371	B11	237401	unambiguous	237401	237401		Putative diheme cytochrome c-553	182	0.14	RAST2:fig|442.17.peg.1046	1046	Yes	Yes
1-E7	1	PR01	PC01	E07	E	7								Blank
1-F7	1	PR01	PC01	F07	F	7	371	B11	237401	unambiguous	237401	237401		Putative diheme cytochrome c-553	182	0.14	RAST2:fig|442.17.peg.1046	1046	Yes	Yes
1-G7	1	PR01	PC01	G07	G	7	371	B03	2229113, 2810240	unambiguous, unambiguous	2229113	2810240		hypothetical protein	410	0.89	RAST2:fig|442.17.peg.367	367	Yes	No
1-H7	1	PR01	PC01	H07	H	7	371	B03	2229113, 2810240	unambiguous, unambiguous	2229113	2810240		hypothetical protein	410	0.89	RAST2:fig|442.17.peg.367	367	Yes	No
1-A8	1	PR01	PC01	A08	A	8	371	B03	2229113, 2810240	unambiguous, unambiguous	2229113	2810240		hypothetical protein	410	0.89	RAST2:fig|442.17.peg.367	367	Yes	No
1-B8	1	PR01	PC01	B08	B	8	371	B03	2229113, 2810240	unambiguous, unambiguous	2229113	2810240		hypothetical protein	410	0.89	RAST2:fig|442.17.peg.367	367	Yes	No
1-C8	1	PR01	PC01	C08	C	8	371	C09	3265443	unambiguous	3265443	3265443		Mobile element protein	45	0.31	RAST2:fig|442.17.peg.788	788	Yes	Yes
1-D8	1	PR01	PC01	D08	D	8	371	C09	3265443	unambiguous	3265443	3265443		Mobile element protein	45	0.31	RAST2:fig|442.17.peg.788	788	Yes	Yes
1-E8	1	PR01	PC01	E08	E	8	371	D09	1040314, 2026470	unambiguous, ambiguous	1040314	1040314		Outer membrane lipoprotein carrier protein LolA\Octanoate-[acyl-carrier-protein]-protein-N-octanoyltransferase (EC 2.3.1.181)	592\683	1.00\0.97	RAST2:fig|442.17.peg.1920\RAST2:fig|442.17.peg.1921	1920\1921	Yes	Yes
1-F8	1	PR01	PC01	F08	F	8	371	D09	1040314, 2026470	unambiguous, ambiguous	1040314	1040314		Outer membrane lipoprotein carrier protein LolA\Octanoate-[acyl-carrier-protein]-protein-N-octanoyltransferase (EC 2.3.1.181)	592\683	1.00\0.97	RAST2:fig|442.17.peg.1920\RAST2:fig|442.17.peg.1921	1920\1921	Yes	Yes
1-G8	1	PR01	PC01	G08	G	8	371	D09	1040314, 2026470	unambiguous, ambiguous	1040314	1040314		Outer membrane lipoprotein carrier protein LolA\Octanoate-[acyl-carrier-protein]-protein-N-octanoyltransferase (EC 2.3.1.181)	592\683	1.00\0.97	RAST2:fig|442.17.peg.1920\RAST2:fig|442.17.peg.1921	1920\1921	Yes	Yes
1-H8	1	PR01	PC01	H08	H	8	371	D09	1040314, 2026470	unambiguous, ambiguous	1040314	1040314		Outer membrane lipoprotein carrier protein LolA\Octanoate-[acyl-carrier-protein]-protein-N-octanoyltransferase (EC 2.3.1.181)	592\683	1.00\0.97	RAST2:fig|442.17.peg.1920\RAST2:fig|442.17.peg.1921	1920\1921	Yes	Yes
1-A9	1	PR01	PC01	A09	A	9	371	E08	2939682, 3359253	ambiguous, ambiguous	2939682	3359252		hypothetical protein	449	0.72	RAST2:fig|442.17.peg.1268	1268	Yes	No
1-B9	1	PR01	PC01	B09	B	9	371	E08	2939682, 3359253	ambiguous, ambiguous	2939682	3359252		hypothetical protein	449	0.72	RAST2:fig|442.17.peg.1268	1268	Yes	No
1-C9	1	PR01	PC01	C09	C	9	371	E08	2939682, 3359253	ambiguous, ambiguous	2939682	3359252		hypothetical protein	449	0.72	RAST2:fig|442.17.peg.1268	1268	Yes	No
1-D9	1	PR01	PC01	D09	D	9	371	E08	2939682, 3359253	ambiguous, ambiguous	2939682	3359253		hypothetical protein	450	0.72	RAST2:fig|442.17.peg.1268	1268	Yes	No
1-E9	1	PR01	PC01	E09	E	9	371	F08	1514538, 2335299	unambiguous, ambiguous	1514538	1514537		Creatinine amidohydrolase (EC 3.5.2.10)	251	0.29	RAST2:fig|442.17.peg.2373	2373	Yes	Yes
1-F9	1	PR01	PC01	F09	F	9	371	F08	1514538, 2335299	unambiguous, ambiguous	1514538	1514537		Creatinine amidohydrolase (EC 3.5.2.10)	251	0.29	RAST2:fig|442.17.peg.2373	2373	Yes	Yes
1-G9	1	PR01	PC01	G09	G	9	371	F08	1514538, 2335299	unambiguous, ambiguous	1514538	1514537		Creatinine amidohydrolase (EC 3.5.2.10)	251	0.29	RAST2:fig|442.17.peg.2373	2373	Yes	Yes
1-H9	1	PR01	PC01	H09	H	9	371	F08	1514538, 2335299	unambiguous, ambiguous	1514538	1514537		Creatinine amidohydrolase (EC 3.5.2.10)	251	0.29	RAST2:fig|442.17.peg.2373	2373	Yes	Yes
1-A10	1	PR01	PC01	A10	A	10	371	G01	2026470, 2299913, 2460276	ambiguous, ambiguous, unambiguous	2299913	2460276		Cellulose synthase catalytic subunit[UDP-forming] (EC 2.4.1.12)	4133	0.91	RAST2:fig|442.17.peg.22	22	Yes	No
1-B10	1	PR01	PC01	B10	B	10	371	G01	2026470, 2299913, 2460276	ambiguous, ambiguous, unambiguous	2299913	2460276		Cellulose synthase catalytic subunit[UDP-forming] (EC 2.4.1.12)	4133	0.91	RAST2:fig|442.17.peg.22	22	Yes	No
1-C10	1	PR01	PC01	C10	C	10	371	G01	2026470, 2299913, 2460276	ambiguous, ambiguous, unambiguous	2299913	2460276		Cellulose synthase catalytic subunit[UDP-forming] (EC 2.4.1.12)	4133	0.91	RAST2:fig|442.17.peg.22	22	Yes	No
1-D10	1	PR01	PC01	D10	D	10	371	G01	2026470, 2299913, 2460276	ambiguous, ambiguous, unambiguous	2299913	2460276		Cellulose synthase catalytic subunit[UDP-forming] (EC 2.4.1.12)	4133	0.91	RAST2:fig|442.17.peg.22	22	Yes	No
1-E10	1	PR01	PC01	E10	E	10	371	G01	2026470, 2299913, 2460276	ambiguous, ambiguous, unambiguous	2299913	2460276		Cellulose synthase catalytic subunit[UDP-forming] (EC 2.4.1.12)	4133	0.91	RAST2:fig|442.17.peg.22	22	Yes	No
1-F10	1	PR01	PC01	F10	F	10	371	G01	2026470, 2299913, 2460276	ambiguous, ambiguous, unambiguous	2299913	2460276		Cellulose synthase catalytic subunit[UDP-forming] (EC 2.4.1.12)	4133	0.91	RAST2:fig|442.17.peg.22	22	Yes	No
1-G10	1	PR01	PC01	G10	G	10	381	B04	2110814	ambiguous	2110814			NA	NA	NA	Prediction Incorrect	Unknown	No	No
1-H10	1	PR01	PC01	H10	H	10	381	B04	2110814	ambiguous	2110814			NA	NA	NA	Prediction Incorrect	Unknown	No	No
1-A11	1	PR01	PC01	A11	A	11	381	D08	853770, 2203640, 2333052	ambiguous, ambiguous, unambiguous	2333052	2333052		hypothetical protein	78	0.07	RAST2:fig|442.17.peg.3183	3183	Yes	Yes
1-B11	1	PR01	PC01	B11	B	11	381	D08	853770, 2203640, 2333052	ambiguous, ambiguous, unambiguous	2333052	2333052		hypothetical protein	78	0.07	RAST2:fig|442.17.peg.3183	3183	Yes	Yes
1-C11	1	PR01	PC01	C11	C	11	381	D08	853770, 2203640, 2333052	ambiguous, ambiguous, unambiguous	2333052	2333052		hypothetical protein	78	0.07	RAST2:fig|442.17.peg.3183	3183	Yes	Yes
1-D11	1	PR01	PC01	D11	D	11	381	D08	853770, 2203640, 2333052	ambiguous, ambiguous, unambiguous	2333052	2333052		hypothetical protein	78	0.07	RAST2:fig|442.17.peg.3183	3183	Yes	Yes
1-E11	1	PR01	PC01	E11	E	11	381	D08	853770, 2203640, 2333052	ambiguous, ambiguous, unambiguous	2333052	2333052		hypothetical protein	78	0.07	RAST2:fig|442.17.peg.3183	3183	Yes	Yes
1-F11	1	PR01	PC01	F11	F	11	381	D08	853770, 2203640, 2333052	ambiguous, ambiguous, unambiguous	2333052	2333052		hypothetical protein	78	0.07	RAST2:fig|442.17.peg.3183	3183	Yes	Yes
1-G11	1	PR01	PC01	G11	G	11	381	D09	211419	unambiguous	211419	211419		PKHD-type hydroxylase YbiX	46	0.07	RAST2:fig|442.17.peg.1021	1021	Yes	Yes
1-H11	1	PR01	PC01	H11	H	11	381	D09	211419	unambiguous	211419	211418		PKHD-type hydroxylase YbiX	45	0.07	RAST2:fig|442.17.peg.1021	1021	Yes	Yes
1-A12	1	PR01	PC01	A12	A	12	381	E08	603892, 1919693	unambiguous, ambiguous	603892	603892		ATP-dependent Clp protease ATP-binding subunitClpA	198	0.16	RAST2:fig|442.17.peg.1477	1477	Yes	Yes
1-B12	1	PR01	PC01	B12	B	12	381	E08	603892, 1919693	unambiguous, ambiguous	603892	603892		ATP-dependent Clp protease ATP-binding subunitClpA	198	0.16	RAST2:fig|442.17.peg.1477	1477	Yes	Yes
1-C12	1	PR01	PC01	C12	C	12	381	E08	603892, 1919693	unambiguous, ambiguous	603892	603892		ATP-dependent Clp protease ATP-binding subunitClpA	198	0.16	RAST2:fig|442.17.peg.1477	1477	Yes	Yes
1-D12	1	PR01	PC01	D12	D	12	381	E08	603892, 1919693	unambiguous, ambiguous	603892	603892		ATP-dependent Clp protease ATP-binding subunitClpA	198	0.16	RAST2:fig|442.17.peg.1477	1477	Yes	Yes
1-E12	1	PR01	PC01	E12	E	12	381	F01	283104	unambiguous	283104	283104		GcrA cell cycle regulator	667	0.96	RAST2:fig|442.17.peg.1085	1085	Yes	Yes
1-F12	1	PR01	PC01	F12	F	12	381	F01	283104	unambiguous	283104	283104		GcrA cell cycle regulator	667	0.96	RAST2:fig|442.17.peg.1085	1085	Yes	Yes
1-G12	1	PR01	PC01	G12	G	12	381	F05	425588, 986365, 2721993	unambiguous, ambiguous, ambiguous	2721993	425588		Transcriptional regulator, MerR family	114	0.22	RAST2:fig|442.17.peg.1202	1202	Yes	No
1-H12	1	PR01	PC01	H12	H	12	381	F05	425588, 986365, 2721993	unambiguous, ambiguous, ambiguous	2721993	425588		Transcriptional regulator, MerR family	114	0.22	RAST2:fig|442.17.peg.1202	1202	Yes	No
2-A1	2	PR01	PC02	A01	A	1	381	F05	425588, 986365, 2721993	unambiguous, ambiguous, ambiguous	2721993	425588		Transcriptional regulator, MerR family	114	0.22	RAST2:fig|442.17.peg.1202	1202	Yes	No
2-B1	2	PR01	PC02	B01	B	1	381	F05	425588, 986365, 2721993	unambiguous, ambiguous, ambiguous	2721993	425588		Transcriptional regulator, MerR family	114	0.22	RAST2:fig|442.17.peg.1202	1202	Yes	No
2-C1	2	PR01	PC02	C01	C	1	381	F05	425588, 986365, 2721993	unambiguous, ambiguous, ambiguous	2721993	425588		Transcriptional regulator, MerR family	114	0.22	RAST2:fig|442.17.peg.1202	1202	Yes	No
2-D1	2	PR01	PC02	D01	D	1	381	F05	425588, 986365, 2721993	unambiguous, ambiguous, ambiguous	2721993	425588		Transcriptional regulator, MerR family	114	0.22	RAST2:fig|442.17.peg.1202	1202	Yes	No
2-E1	2	PR01	PC02	E01	E	1	381	G11	631551, 2618427	ambiguous, unambiguous	631551	2618427		hypothetical protein	507	0.28	RAST2:fig|442.17.peg.151	151	Yes	No
2-F1	2	PR01	PC02	F01	F	1	381	G11	631551, 2618427	ambiguous, unambiguous	631551	2618427		hypothetical protein	507	0.28	RAST2:fig|442.17.peg.151	151	Yes	No
2-G1	2	PR01	PC02	G01	G	1	381	G11	631551, 2618427	ambiguous, unambiguous	631551	2618427		hypothetical protein	507	0.28	RAST2:fig|442.17.peg.151	151	Yes	No
2-H1	2	PR01	PC02	H01	H	1	381	G11	631551, 2618427	ambiguous, unambiguous	631551	2618427		hypothetical protein	507	0.28	RAST2:fig|442.17.peg.151	151	Yes	No
2-A2	2	PR01	PC02	A02	A	2	381	G07	2394635, 3173190	ambiguous, unambiguous	3173190	3173189		hypothetical protein	277	0.51	RAST2:fig|442.17.peg.697	697	Yes	Yes
2-B2	2	PR01	PC02	B02	B	2								Blank
2-C2	2	PR01	PC02	C02	C	2	381	G07	2394635, 3173190	ambiguous, unambiguous	3173190	3173189		hypothetical protein	277	0.51	RAST2:fig|442.17.peg.697	697	Yes	Yes
2-D2	2	PR01	PC02	D02	D	2	381	G07	2394635, 3173190	ambiguous, unambiguous	3173190	3173190		hypothetical protein	276	0.51	RAST2:fig|442.17.peg.697	697	Yes	Yes
2-E2	2	PR01	PC02	E02	E	2	381	G07	2394635, 3173190	ambiguous, unambiguous	3173190	3173190		hypothetical protein	276	0.51	RAST2:fig|442.17.peg.697	697	Yes	Yes
2-F2	2	PR01	PC02	F02	F	2	381	G09	2518085, 3173190	unambiguous, unambiguous	2518085	2518085		hypothetical protein\Ribosyl nicotinamide transporter, PnuC-like	132\562	0.99\1.00	RAST2:fig|442.17.peg.59\RAST2:fig|442.17.peg.60	59\60	Yes	Yes
2-G2	2	PR01	PC02	G02	G	2	381	G09	2518085, 3173190	unambiguous, unambiguous	2518085	2518085		hypothetical protein\Ribosyl nicotinamide transporter, PnuC-like	132\562	0.99\1.00	RAST2:fig|442.17.peg.59\RAST2:fig|442.17.peg.60	59\60	Yes	Yes
2-H2	2	PR01	PC02	H02	H	2	381	G09	2518085, 3173190	unambiguous, unambiguous	2518085	2518085		hypothetical protein\Ribosyl nicotinamide transporter, PnuC-like	132\562	0.99\1.00	RAST2:fig|442.17.peg.59\RAST2:fig|442.17.peg.60	59\60	Yes	Yes
2-A3	2	PR01	PC02	A03	A	3	381	G09	2518085, 3173190	unambiguous, unambiguous	2518085	2518085		hypothetical protein\Ribosyl nicotinamide transporter, PnuC-like	132\562	0.99\1.00	RAST2:fig|442.17.peg.59\RAST2:fig|442.17.peg.60	59\60	Yes	Yes
2-B3	2	PR01	PC02	B03	B	3	381	H11	2761080, 3170050	ambiguous, unambiguous	2761080	3170049		hypothetical protein	2289	0.65	RAST2:fig|442.17.peg.694	694	Yes	No
2-C3	2	PR01	PC02	C03	C	3	381	H11	2761080, 3170050	ambiguous, unambiguous	2761080	3170050		hypothetical protein	2288	0.65	RAST2:fig|442.17.peg.694	694	Yes	No
2-D3	2	PR01	PC02	D03	D	3	381	H11	2761080, 3170050	ambiguous, unambiguous	2761080	3170050		hypothetical protein	2288	0.65	RAST2:fig|442.17.peg.694	694	Yes	No
2-E3	2	PR01	PC02	E03	E	3	381	H11	2761080, 3170050	ambiguous, unambiguous	2761080	3170050		hypothetical protein	2288	0.65	RAST2:fig|442.17.peg.694	694	Yes	No
2-F3	2	PR01	PC02	F03	F	3	401	C01	1967208	unambiguous	1967208	1967207		hypothetical protein	213	0.27	RAST2:fig|442.17.peg.2815	2815	Yes	Yes
2-G3	2	PR01	PC02	G03	G	3	401	C01	1967208	unambiguous	1967208	1967208		hypothetical protein	214	0.27	RAST2:fig|442.17.peg.2815	2815	Yes	Yes
2-H3	2	PR01	PC02	H03	H	3	401	C11	3172550	unambiguous	3172550	3172550		hypothetical protein	201	0.62	RAST2:fig|442.17.peg.695	695	Yes	Yes
2-A4	2	PR01	PC02	A04	A	4	401	C11	3172550	unambiguous	3172550	3172550		hypothetical protein	201	0.62	RAST2:fig|442.17.peg.695	695	Yes	Yes
2-B4	2	PR01	PC02	B04	B	4	401	D07	1442, 2619539	unambiguous, ambiguous	1442	1441		DNA integration/recombination/invertion protein	90	0.16	RAST2:fig|442.17.peg.835	835	Yes	Yes
2-C4	2	PR01	PC02	C04	C	4	401	D07	1442, 2619539	unambiguous, ambiguous	1442	1441		DNA integration/recombination/invertion protein	90	0.16	RAST2:fig|442.17.peg.835	835	Yes	Yes
2-D4	2	PR01	PC02	D04	D	4	401	D07	1442, 2619539	unambiguous, ambiguous	1442	1441		DNA integration/recombination/invertion protein	90	0.16	RAST2:fig|442.17.peg.835	835	Yes	Yes
2-E4	2	PR01	PC02	E04	E	4	401	D07	1442, 2619539	unambiguous, ambiguous	1442	1442		DNA integration/recombination/invertion protein	91	0.16	RAST2:fig|442.17.peg.835	835	Yes	Yes
2-F4	2	PR01	PC02	F04	F	4	401	E04	825697	unambiguous	825697	825697		hypothetical protein	114	0.63	RAST2:fig|442.17.peg.1693	1693	Yes	Yes
2-G4	2	PR01	PC02	G04	G	4	401	E04	825697	unambiguous	825697	825697		hypothetical protein	114	0.63	RAST2:fig|442.17.peg.1693	1693	Yes	Yes
2-H4	2	PR01	PC02	H04	H	4	401	E05	1564973	unambiguous	1564973	1564973		Alkanal monooxygenase alpha chain (EC 1.14.14.3)	186	0.19	RAST2:fig|442.17.peg.2414	2414	Yes	Yes
2-A5	2	PR01	PC02	A05	A	5	401	E05	1564973	unambiguous	1564973	1564973		Alkanal monooxygenase alpha chain (EC 1.14.14.3)	186	0.19	RAST2:fig|442.17.peg.2414	2414	Yes	Yes
2-B5	2	PR01	PC02	B05	B	5	401	F02	3388418	unambiguous	3388418	3388418		hypothetical protein	211	0.35	RAST2:fig|442.17.peg.1300	1300	Yes	Yes
2-C5	2	PR01	PC02	C05	C	5	401	F02	3388418	unambiguous	3388418	3388418		hypothetical protein	211	0.35	RAST2:fig|442.17.peg.1300	1300	Yes	Yes
2-D5	2	PR01	PC02	D05	D	5	401	G10	2633415	unambiguous	2633415	2633415		hypothetical protein	39	0.16	RAST2:fig|442.17.peg.168	168	Yes	Yes
2-E5	2	PR01	PC02	E05	E	5	401	G10	2633415	unambiguous	2633415	2633415		hypothetical protein	39	0.16	RAST2:fig|442.17.peg.168	168	Yes	Yes
2-F5	2	PR01	PC02	F05	F	5	401	G02	2215609	unambiguous	2215609	2215609		hypothetical protein	18	0.01	RAST2:fig|442.17.peg.3052	3052	Yes	Yes
2-G5	2	PR01	PC02	G05	G	5	401	G02	2215609	unambiguous	2215609	2215609		hypothetical protein	18	0.01	RAST2:fig|442.17.peg.3052	3052	Yes	Yes
2-H5	2	PR01	PC02	H05	H	5	401	G03	1651086, 3082631	ambiguous, unambiguous	3082631	3082631		TonB-dependent receptor	505	0.21	RAST2:fig|442.17.peg.611	611	Yes	Yes
2-A6	2	PR01	PC02	A06	A	6	401	G03	1651086, 3082631	ambiguous, unambiguous	3082631	3082631		TonB-dependent receptor	505	0.21	RAST2:fig|442.17.peg.611	611	Yes	Yes
2-B6	2	PR01	PC02	B06	B	6	401	G03	1651086, 3082631	ambiguous, unambiguous	3082631	3082631		TonB-dependent receptor	505	0.21	RAST2:fig|442.17.peg.611	611	Yes	Yes
2-C6	2	PR01	PC02	C06	C	6	401	G03	1651086, 3082631	ambiguous, unambiguous	3082631	3082631		TonB-dependent receptor	505	0.21	RAST2:fig|442.17.peg.611	611	Yes	Yes
2-D6	2	PR01	PC02	D06	D	6	401	G03	1651086, 3082631	ambiguous, unambiguous	3082631	3082631		TonB-dependent receptor	505	0.21	RAST2:fig|442.17.peg.611	611	Yes	Yes
2-E6	2	PR01	PC02	E06	E	6	401	G08	2835154	unambiguous	2835154	2835154		Rod shape-determining protein RodA	80	0.07	RAST2:fig|442.17.peg.391	391	Yes	Yes
2-F6	2	PR01	PC02	F06	F	6	401	H03	1183871	unambiguous	1183871	1183871		hypothetical protein	364	0.9	RAST2:fig|442.17.peg.2060	2060	Yes	Yes
2-G6	2	PR01	PC02	G06	G	6	401	H03	1183871	unambiguous	1183871	1183871		hypothetical protein	364	0.9	RAST2:fig|442.17.peg.2060	2060	Yes	Yes
2-H6	2	PR01	PC02	H06	H	6	431	A09	2923532	unambiguous	2923532	2923531		putative iron-regulated membrane protein	294	0.2	RAST2:fig|442.17.peg.472	472	Yes	Yes
2-A7	2	PR01	PC02	A07	A	7	431	A09	2923532	unambiguous	2923532	2923531		putative iron-regulated membrane protein	294	0.2	RAST2:fig|442.17.peg.472	472	Yes	Yes
2-B7	2	PR01	PC02	B07	B	7	431	B07	3070984	unambiguous	3070984	3070984		D-amino acid dehydrogenase (EC 1.4.99.6)	306	0.24	RAST2:fig|442.17.peg.603	603	Yes	Yes
2-C7	2	PR01	PC02	C07	C	7	431	B07	3070984	unambiguous	3070984	3070984		D-amino acid dehydrogenase (EC 1.4.99.6)	306	0.24	RAST2:fig|442.17.peg.603	603	Yes	Yes
2-D7	2	PR01	PC02	D07	D	7	431	C01	3423889	unambiguous	3423889	3423889		Nucleoside-diphosphate-sugar pyrophosphorylaseinvolved in lipopolysaccharide biosynthesis/translationinitiation factor 2B, gamma/epsilon subunits(eIF-2Bgamma/eIF-2Bepsilon)	66	0.09	RAST2:fig|442.17.peg.1731	1731	Yes	Yes
2-E7	2	PR01	PC02	E07	E	7								Blank
2-F7	2	PR01	PC02	F07	F	7	431	C01	3423889	unambiguous	3423889	3423889		Nucleoside-diphosphate-sugar pyrophosphorylaseinvolved in lipopolysaccharide biosynthesis/translationinitiation factor 2B, gamma/epsilon subunits(eIF-2Bgamma/eIF-2Bepsilon)	66	0.09	RAST2:fig|442.17.peg.1731	1731	Yes	Yes
2-G7	2	PR01	PC02	G07	G	7	431	D11	1042354, 1720748	unambiguous, ambiguous	1042354	1042354		UTP--glucose-1-phosphate uridylyltransferase (EC2.7.7.9) / Phosphomannomutase (EC 5.4.2.8)	117	0.08	RAST2:fig|442.17.peg.1923	1923	Yes	Yes
2-H7	2	PR01	PC02	H07	H	7	431	D11	1042354, 1720748	unambiguous, ambiguous	1042354	1042353		UTP--glucose-1-phosphate uridylyltransferase (EC2.7.7.9) / Phosphomannomutase (EC 5.4.2.8)	116	0.08	RAST2:fig|442.17.peg.1923	1923	Yes	Yes
2-A8	2	PR01	PC02	A08	A	8	431	D11	1042354, 1720748	unambiguous, ambiguous	1042354	1042353		UTP--glucose-1-phosphate uridylyltransferase (EC2.7.7.9) / Phosphomannomutase (EC 5.4.2.8)	116	0.08	RAST2:fig|442.17.peg.1923	1923	Yes	Yes
2-B8	2	PR01	PC02	B08	B	8	431	D11	1042354, 1720748	unambiguous, ambiguous	1042354	1042354		UTP--glucose-1-phosphate uridylyltransferase (EC2.7.7.9) / Phosphomannomutase (EC 5.4.2.8)	117	0.08	RAST2:fig|442.17.peg.1923	1923	Yes	Yes
2-C8	2	PR01	PC02	C08	C	8	431	D05	44398	unambiguous	44398	44398		hypothetical protein	846	0.74	RAST2:fig|442.17.peg.874	874	Yes	Yes
2-D8	2	PR01	PC02	D08	D	8	431	D05	44398	unambiguous	44398	44398		hypothetical protein	846	0.74	RAST2:fig|442.17.peg.874	874	Yes	Yes
2-E8	2	PR01	PC02	E08	E	8	431	E03	2295891	unambiguous	2295891			NA	NA	NA	Prediction Incorrect	Unknown	No	No
2-F8	2	PR01	PC02	F08	F	8	431	E03	2295891	unambiguous	2295891			NA	NA	NA	Prediction Incorrect	Unknown	No	No
2-G8	2	PR01	PC02	G08	G	8	431	E04	2899032	unambiguous	2899032	2899032		Rieske (2Fe-2S) domain protein	88	0.08	RAST2:fig|442.17.peg.449	449	Yes	Yes
2-H8	2	PR01	PC02	H08	H	8	431	E04	2899032	unambiguous	2899032	2899032		Rieske (2Fe-2S) domain protein	88	0.08	RAST2:fig|442.17.peg.449	449	Yes	Yes
2-A9	2	PR01	PC02	A09	A	9	431	E05	2175226	unambiguous	2175226	2175226		thiol:disulfide interchange protein DsbG	255	0.25	RAST2:fig|442.17.peg.3005	3005	Yes	Yes
2-B9	2	PR01	PC02	B09	B	9	431	E05	2175226	unambiguous	2175226	2175226		thiol:disulfide interchange protein DsbG	255	0.25	RAST2:fig|442.17.peg.3005	3005	Yes	Yes
2-C9	2	PR01	PC02	C09	C	9	431	F11	1969977, 1985389	ambiguous, ambiguous	1985389	1985388		hypothetical protein	138	0.37	RAST2:fig|442.17.peg.2830	2830	Yes	Yes
2-D9	2	PR01	PC02	D09	D	9	431	F11	1969977, 1985389	ambiguous, ambiguous	1985389	1985388		hypothetical protein	138	0.37	RAST2:fig|442.17.peg.2830	2830	Yes	Yes
2-E9	2	PR01	PC02	E09	E	9	431	F11	1969977, 1985389	ambiguous, ambiguous	1985389	1985388		hypothetical protein	138	0.37	RAST2:fig|442.17.peg.2830	2830	Yes	Yes
2-F9	2	PR01	PC02	F09	F	9	431	F11	1969977, 1985389	ambiguous, ambiguous	1985389	1985389		hypothetical protein	137	0.37	RAST2:fig|442.17.peg.2830	2830	Yes	Yes
2-G9	2	PR01	PC02	G09	G	9	431	G01	1243464, 2248653, 2299913	ambiguous, unambiguous, ambiguous	2248653	2248653		hypothetical protein	1432	0.92	RAST2:fig|442.17.peg.3092	3092	Yes	Yes
2-H9	2	PR01	PC02	H09	H	9	431	G01	1243464, 2248653, 2299913	ambiguous, unambiguous, ambiguous	2248653	2248653		hypothetical protein	1432	0.92	RAST2:fig|442.17.peg.3092	3092	Yes	Yes
2-A10	2	PR01	PC02	A10	A	10	431	G01	1243464, 2248653, 2299913	ambiguous, unambiguous, ambiguous	2248653	2248653		hypothetical protein	1432	0.92	RAST2:fig|442.17.peg.3092	3092	Yes	Yes
2-B10	2	PR01	PC02	B10	B	10	431	G01	1243464, 2248653, 2299913	ambiguous, unambiguous, ambiguous	2248653	2248652		hypothetical protein	1431	0.92	RAST2:fig|442.17.peg.3092	3092	Yes	Yes
2-C10	2	PR01	PC02	C10	C	10	431	G01	1243464, 2248653, 2299913	ambiguous, unambiguous, ambiguous	2248653	2248653		hypothetical protein	1432	0.92	RAST2:fig|442.17.peg.3092	3092	Yes	Yes
2-D10	2	PR01	PC02	D10	D	10	431	G01	1243464, 2248653, 2299913	ambiguous, unambiguous, ambiguous	2248653	2248652		hypothetical protein	1431	0.92	RAST2:fig|442.17.peg.3092	3092	Yes	Yes
2-E10	2	PR01	PC02	E10	E	10	431	G07	2587172, 3260124	unambiguous, unambiguous	2587172	2587172		hypothetical protein	145	0.22	RAST2:fig|442.17.peg.122	122	Yes	Yes
2-F10	2	PR01	PC02	F10	F	10	431	G07	2587172, 3260124	unambiguous, unambiguous	2587172	2587171		hypothetical protein	144	0.22	RAST2:fig|442.17.peg.122	122	Yes	Yes
2-G10	2	PR01	PC02	G10	G	10	431	G07	2587172, 3260124	unambiguous, unambiguous	2587172	2587172		hypothetical protein	145	0.22	RAST2:fig|442.17.peg.122	122	Yes	Yes
2-H10	2	PR01	PC02	H10	H	10	431	G07	2587172, 3260124	unambiguous, unambiguous	2587172	2587172		hypothetical protein	145	0.22	RAST2:fig|442.17.peg.122	122	Yes	Yes
2-A11	2	PR01	PC02	A11	A	11	431	H09	179847	unambiguous	179847	179847		Putative oxidoreductase	616	0.71	RAST2:fig|442.17.peg.996	996	Yes	Yes
2-B11	2	PR01	PC02	B11	B	11	431	H09	179847	unambiguous	179847	179847		Putative oxidoreductase	616	0.71	RAST2:fig|442.17.peg.996	996	Yes	Yes
2-C11	2	PR01	PC02	C11	C	11	451	A02	1406929	ambiguous	1406929	1406929		Vitamin B12 ABC transporter, permease proteinBtuC	272	0.28	RAST2:fig|442.17.peg.2280	2280	Yes	Yes
2-D11	2	PR01	PC02	D11	D	11	451	A02	1406929	ambiguous	1406929	1406929		Vitamin B12 ABC transporter, permease proteinBtuC	272	0.28	RAST2:fig|442.17.peg.2280	2280	Yes	Yes
2-E11	2	PR01	PC02	E11	E	11	451	D10	875426	unambiguous	875426	875426		hypothetical protein	62	0.11	RAST2:fig|442.17.peg.1769	1769	Yes	Yes
2-F11	2	PR01	PC02	F11	F	11	451	D10	875426	unambiguous	875426	875426		hypothetical protein	62	0.11	RAST2:fig|442.17.peg.1769	1769	Yes	Yes
2-G11	2	PR01	PC02	G11	G	11	451	D02	2097112	unambiguous	2097112	2097112		Dihydroorotase (EC 3.5.2.3)	285	0.22	RAST2:fig|442.17.peg.2932	2932	Yes	Yes
2-H11	2	PR01	PC02	H11	H	11	451	D02	2097112	unambiguous	2097112	2097112		Dihydroorotase (EC 3.5.2.3)	285	0.22	RAST2:fig|442.17.peg.2932	2932	Yes	Yes
2-A12	2	PR01	PC02	A12	A	12	451	D04	939511, 1372195, 2492801, 3059646, 3406649	ambiguous, ambiguous, unambiguous, ambiguous, unambiguous	1372195	2492801		UDP-glucose 4-epimerase (EC 5.1.3.2)	742	0.75	RAST2:fig|442.17.peg.36	36	Yes	No
2-B12	2	PR01	PC02	B12	B	12	451	D04	939511, 1372195, 2492801, 3059646, 3406649	ambiguous, ambiguous, unambiguous, ambiguous, unambiguous	1372195	2492801		UDP-glucose 4-epimerase (EC 5.1.3.2)	742	0.75	RAST2:fig|442.17.peg.36	36	Yes	No
2-C12	2	PR01	PC02	C12	C	12	451	D04	939511, 1372195, 2492801, 3059646, 3406649	ambiguous, ambiguous, unambiguous, ambiguous, unambiguous	1372195	2492800		UDP-glucose 4-epimerase (EC 5.1.3.2)	741	0.75	RAST2:fig|442.17.peg.36	36	Yes	No
2-D12	2	PR01	PC02	D12	D	12	451	D04	939511, 1372195, 2492801, 3059646, 3406649	ambiguous, ambiguous, unambiguous, ambiguous, unambiguous	1372195	2492801		UDP-glucose 4-epimerase (EC 5.1.3.2)	742	0.75	RAST2:fig|442.17.peg.36	36	Yes	No
2-E12	2	PR01	PC02	E12	E	12	451	D04	939511, 1372195, 2492801, 3059646, 3406649	ambiguous, ambiguous, unambiguous, ambiguous, unambiguous	1372195	2492801		UDP-glucose 4-epimerase (EC 5.1.3.2)	742	0.75	RAST2:fig|442.17.peg.36	36	Yes	No
2-F12	2	PR01	PC02	F12	F	12	451	D04	939511, 1372195, 2492801, 3059646, 3406649	ambiguous, ambiguous, unambiguous, ambiguous, unambiguous	1372195	2492801		UDP-glucose 4-epimerase (EC 5.1.3.2)	742	0.75	RAST2:fig|442.17.peg.36	36	Yes	No
2-G12	2	PR01	PC02	G12	G	12	451	D04	939511, 1372195, 2492801, 3059646, 3406649	ambiguous, ambiguous, unambiguous, ambiguous, unambiguous	1372195	2492800		UDP-glucose 4-epimerase (EC 5.1.3.2)	741	0.75	RAST2:fig|442.17.peg.36	36	Yes	No
2-H12	2	PR01	PC02	H12	H	12	451	D04	939511, 1372195, 2492801, 3059646, 3406649	ambiguous, ambiguous, unambiguous, ambiguous, unambiguous	1372195	2492801		UDP-glucose 4-epimerase (EC 5.1.3.2)	742	0.75	RAST2:fig|442.17.peg.36	36	Yes	No
3-A1	3	PR01	PC03	A01	A	1	451	D04	939511, 1372195, 2492801, 3059646, 3406649	ambiguous, ambiguous, unambiguous, ambiguous, unambiguous	1372195	2492801		UDP-glucose 4-epimerase (EC 5.1.3.2)	742	0.75	RAST2:fig|442.17.peg.36	36	Yes	No
3-B1	3	PR01	PC03	B01	B	1	451	D04	939511, 1372195, 2492801, 3059646, 3406649	ambiguous, ambiguous, unambiguous, ambiguous, unambiguous	1372195	2492800		UDP-glucose 4-epimerase (EC 5.1.3.2)	741	0.75	RAST2:fig|442.17.peg.36	36	Yes	No
3-C1	3	PR01	PC03	C01	C	1	451	D06	236172	unambiguous	236172	236172		ABC-type Fe3+-siderophore transport system,permease component	584	0.56	RAST2:fig|442.17.peg.1044	1044	Yes	Yes
3-D1	3	PR01	PC03	D01	D	1	451	D06	236172	unambiguous	236172	236172		ABC-type Fe3+-siderophore transport system,permease component	584	0.56	RAST2:fig|442.17.peg.1044	1044	Yes	Yes
3-E1	3	PR01	PC03	E01	E	1	451	D09	1024080, 2117637	ambiguous, ambiguous	2117637	2117637		Heat-inducible transcription repressor HrcA	99	0.09	RAST2:fig|442.17.peg.2950	2950	Yes	Yes
3-F1	3	PR01	PC03	F01	F	1	451	D09	1024080, 2117637	ambiguous, ambiguous	2117637	2117637		Heat-inducible transcription repressor HrcA	99	0.09	RAST2:fig|442.17.peg.2950	2950	Yes	Yes
3-G1	3	PR01	PC03	G01	G	1	451	D09	1024080, 2117637	ambiguous, ambiguous	2117637	2117637		Heat-inducible transcription repressor HrcA	99	0.09	RAST2:fig|442.17.peg.2950	2950	Yes	Yes
3-H1	3	PR01	PC03	H01	H	1	451	D09	1024080, 2117637	ambiguous, ambiguous	2117637	2117637		Heat-inducible transcription repressor HrcA	99	0.09	RAST2:fig|442.17.peg.2950	2950	Yes	Yes
3-A2	3	PR01	PC03	A02	A	2	451	F12	708935	unambiguous	708935	708935		N-acetyl glucosamine transporter, NagP	13	0.09	RAST2:fig|442.17.peg.1583	1583	Yes	Yes
3-B2	3	PR01	PC03	B02	B	2								Blank
3-C2	3	PR01	PC03	C02	C	2	451	F12	708935	unambiguous	708935	708935		N-acetyl glucosamine transporter, NagP	13	0.09	RAST2:fig|442.17.peg.1583	1583	Yes	Yes
3-D2	3	PR01	PC03	D02	D	2	451	F03	2545113	unambiguous	2545113	2545113		Cysteine desulfurase (EC 2.8.1.7)	34	0.03	RAST2:fig|442.17.peg.84	84	Yes	Yes
3-E2	3	PR01	PC03	E02	E	2	451	F03	2545113	unambiguous	2545113	2545112		Cysteine desulfurase (EC 2.8.1.7)	33	0.03	RAST2:fig|442.17.peg.84	84	Yes	Yes
3-F2	3	PR01	PC03	F02	F	2	451	G07	2938876, 3425121	unambiguous, ambiguous	3425121	2938876		Arabinose-proton symporter	826	0.59	RAST2:fig|442.17.peg.489	489	Yes	No
3-G2	3	PR01	PC03	G02	G	2	451	G07	2938876, 3425121	unambiguous, ambiguous	3425121	2938876		Arabinose-proton symporter	826	0.59	RAST2:fig|442.17.peg.489	489	Yes	No
3-H2	3	PR01	PC03	H02	H	2	451	G07	2938876, 3425121	unambiguous, ambiguous	3425121	2938876		Arabinose-proton symporter	826	0.59	RAST2:fig|442.17.peg.489	489	Yes	No
3-A3	3	PR01	PC03	A03	A	3	451	G07	2938876, 3425121	unambiguous, ambiguous	3425121	2938876		Arabinose-proton symporter	826	0.59	RAST2:fig|442.17.peg.489	489	Yes	No
3-B3	3	PR01	PC03	B03	B	3	451	H12	1237821	unambiguous	1237821	1237821		Prephenate dehydrogenase (EC 1.3.1.12)	354	0.4	RAST2:fig|442.17.peg.2112	2112	Yes	Yes
3-C3	3	PR01	PC03	C03	C	3	451	H12	1237821	unambiguous	1237821	1237821		Prephenate dehydrogenase (EC 1.3.1.12)	354	0.4	RAST2:fig|442.17.peg.2112	2112	Yes	Yes
3-D3	3	PR01	PC03	D03	D	3	451	H08	1045649, 3269824, 3411363	ambiguous, unambiguous, ambiguous	3269824	3269824		Bifunctional protein: zinc-containing alcoholdehydrogenase; quinone oxidoreductase ( NADPH:quinonereductase) (EC 1.1.1.-); Similar to arginate lyase	525	0.52	RAST2:fig|442.17.peg.796	796	Yes	Yes
3-E3	3	PR01	PC03	E03	E	3	451	H08	1045649, 3269824, 3411363	ambiguous, unambiguous, ambiguous	3269824	3269824		Bifunctional protein: zinc-containing alcoholdehydrogenase; quinone oxidoreductase ( NADPH:quinonereductase) (EC 1.1.1.-); Similar to arginate lyase	525	0.52	RAST2:fig|442.17.peg.796	796	Yes	Yes
3-F3	3	PR01	PC03	F03	F	3	451	H08	1045649, 3269824, 3411363	ambiguous, unambiguous, ambiguous	3269824	3269824		Bifunctional protein: zinc-containing alcoholdehydrogenase; quinone oxidoreductase ( NADPH:quinonereductase) (EC 1.1.1.-); Similar to arginate lyase	525	0.52	RAST2:fig|442.17.peg.796	796	Yes	Yes
3-G3	3	PR01	PC03	G03	G	3	451	H08	1045649, 3269824, 3411363	ambiguous, unambiguous, ambiguous	3269824	3269824		Bifunctional protein: zinc-containing alcoholdehydrogenase; quinone oxidoreductase ( NADPH:quinonereductase) (EC 1.1.1.-); Similar to arginate lyase	525	0.52	RAST2:fig|442.17.peg.796	796	Yes	Yes
3-H3	3	PR01	PC03	H03	H	3	451	H08	1045649, 3269824, 3411363	ambiguous, unambiguous, ambiguous	3269824	3269824		Bifunctional protein: zinc-containing alcoholdehydrogenase; quinone oxidoreductase ( NADPH:quinonereductase) (EC 1.1.1.-); Similar to arginate lyase	525	0.52	RAST2:fig|442.17.peg.796	796	Yes	Yes
3-A4	3	PR01	PC03	A04	A	4	451	H08	1045649, 3269824, 3411363	ambiguous, unambiguous, ambiguous	3269824	3269824		Bifunctional protein: zinc-containing alcoholdehydrogenase; quinone oxidoreductase ( NADPH:quinonereductase) (EC 1.1.1.-); Similar to arginate lyase	525	0.52	RAST2:fig|442.17.peg.796	796	Yes	Yes
3-B4	3	PR01	PC03	B04	B	4	471	A02	4583	unambiguous	4583	4583		hypothetical protein	183	0.19	RAST2:fig|442.17.peg.840	840	Yes	Yes
3-C4	3	PR01	PC03	C04	C	4	471	A02	4583	unambiguous	4583	4583		hypothetical protein	183	0.19	RAST2:fig|442.17.peg.840	840	Yes	Yes
3-D4	3	PR01	PC03	D04	D	4	471	B04	1449975	unambiguous	1449975	1449975		hypothetical protein	744	0.4	RAST2:fig|442.17.peg.2321	2321	Yes	Yes
3-E4	3	PR01	PC03	E04	E	4	471	B04	1449975	unambiguous	1449975	1449975		hypothetical protein	744	0.4	RAST2:fig|442.17.peg.2321	2321	Yes	Yes
3-F4	3	PR01	PC03	F04	F	4	471	D12	2744835, 2892610, 3395927	unambiguous, ambiguous, ambiguous	2892610	2744834	3395928	Glucose dehydrogenase, PQQ-dependent (EC1.1.5.2), UDP-glucose 4-epimerase (EC 5.1.3.2)	191334	0.08, 0.41	RAST2:fig|442.17.peg.301, RAST2:fig|442.17.peg.1306	301, 1306	Yes	No
3-G4	3	PR01	PC03	G04	G	4	471	D12	2744835, 2892610, 3395927	unambiguous, ambiguous, ambiguous	2892610	2744834	3395928	Glucose dehydrogenase, PQQ-dependent (EC1.1.5.2), UDP-glucose 4-epimerase (EC 5.1.3.2)	191334	0.08, 0.41	RAST2:fig|442.17.peg.301, RAST2:fig|442.17.peg.1306	301, 1306	Yes	No
3-H4	3	PR01	PC03	H04	H	4	471	D12	2744835, 2892610, 3395927	unambiguous, ambiguous, ambiguous	2892610	2744834	3395928	Glucose dehydrogenase, PQQ-dependent (EC1.1.5.2), UDP-glucose 4-epimerase (EC 5.1.3.2)	191334	0.08, 0.41	RAST2:fig|442.17.peg.301, RAST2:fig|442.17.peg.1306	301, 1306	Yes	No
3-A5	3	PR01	PC03	A05	A	5	471	D12	2744835, 2892610, 3395927	unambiguous, ambiguous, ambiguous	2892610	2744835	3395928	Glucose dehydrogenase, PQQ-dependent (EC1.1.5.2), UDP-glucose 4-epimerase (EC 5.1.3.2)	190334	0.08, 0.41	RAST2:fig|442.17.peg.301, RAST2:fig|442.17.peg.1306	301, 1306	Yes	No
3-B5	3	PR01	PC03	B05	B	5	471	D12	2744835, 2892610, 3395927	unambiguous, ambiguous, ambiguous	2892610	2744834		Glucose dehydrogenase, PQQ-dependent (EC1.1.5.2)	191	0.08	RAST2:fig|442.17.peg.301	301	Yes	No
3-C5	3	PR01	PC03	C05	C	5	471	D12	2744835, 2892610, 3395927	unambiguous, ambiguous, ambiguous	2892610	2744835		Glucose dehydrogenase, PQQ-dependent (EC1.1.5.2)	190	0.08	RAST2:fig|442.17.peg.301	301	Yes	No
3-D5	3	PR01	PC03	D05	D	5	471	D04	1164729, 1260771, 2341204	ambiguous, ambiguous, unambiguous	2341204	2341203		Putative oxidoreductase	191	0.23	RAST2:fig|442.17.peg.3195	3195	Yes	Yes
3-E5	3	PR01	PC03	E05	E	5	471	D04	1164729, 1260771, 2341204	ambiguous, ambiguous, unambiguous	2341204	2341204		Putative oxidoreductase	192	0.23	RAST2:fig|442.17.peg.3195	3195	Yes	Yes
3-F5	3	PR01	PC03	F05	F	5	471	D04	1164729, 1260771, 2341204	ambiguous, ambiguous, unambiguous	2341204	2341203		Putative oxidoreductase	191	0.23	RAST2:fig|442.17.peg.3195	3195	Yes	Yes
3-G5	3	PR01	PC03	G05	G	5	471	D04	1164729, 1260771, 2341204	ambiguous, ambiguous, unambiguous	2341204	2341203		Putative oxidoreductase	191	0.23	RAST2:fig|442.17.peg.3195	3195	Yes	Yes
3-H5	3	PR01	PC03	H05	H	5	471	D04	1164729, 1260771, 2341204	ambiguous, ambiguous, unambiguous	2341204	2341203		Putative oxidoreductase	191	0.23	RAST2:fig|442.17.peg.3195	3195	Yes	Yes
3-A6	3	PR01	PC03	A06	A	6	471	D04	1164729, 1260771, 2341204	ambiguous, ambiguous, unambiguous	2341204	2341204		Putative oxidoreductase	192	0.23	RAST2:fig|442.17.peg.3195	3195	Yes	Yes
3-B6	3	PR01	PC03	B06	B	6	471	D07	20272, 1260771	unambiguous, ambiguous	20272			NA	NA	NA	Prediction Incorrect	Unknown	No	No
3-C6	3	PR01	PC03	C06	C	6	471	D07	20272, 1260771	unambiguous, ambiguous	20272			NA	NA	NA	Prediction Incorrect	Unknown	No	No
3-D6	3	PR01	PC03	D06	D	6	471	D07	20272, 1260771	unambiguous, ambiguous	20272			NA	NA	NA	Prediction Incorrect	Unknown	No	No
3-E6	3	PR01	PC03	E06	E	6	471	D07	20272, 1260771	unambiguous, ambiguous	20272			NA	NA	NA	Prediction Incorrect	Unknown	No	No
3-F6	3	PR01	PC03	F06	F	6	471	D07	20272, 1260771	unambiguous, ambiguous	20272			NA	NA	NA	Prediction Incorrect	Unknown	No	No
3-G6	3	PR01	PC03	G06	G	6	471	E11	2308890, 3405950	ambiguous, ambiguous	2308890			NA	NA	NA	Prediction Incorrect	Unknown	No	No
3-H6	3	PR01	PC03	H06	H	6	471	E11	2308890, 3405950	ambiguous, ambiguous	2308890			NA	NA	NA	Prediction Incorrect	Unknown	No	No
3-A7	3	PR01	PC03	A07	A	7	471	E11	2308890, 3405950	ambiguous, ambiguous	2308890			NA	NA	NA	Prediction Incorrect	Unknown	No	No
3-B7	3	PR01	PC03	B07	B	7	471	F11	399429, 1125158, 1719969, 1799181	ambiguous, unambiguous, ambiguous, ambiguous	1125158	1125158		Sensory transduction histidine kinase	184	0.1	RAST2:fig|442.17.peg.1993	1993	Yes	Yes
3-C7	3	PR01	PC03	C07	C	7	471	F11	399429, 1125158, 1719969, 1799181	ambiguous, unambiguous, ambiguous, ambiguous	1125158	1125158		Sensory transduction histidine kinase	184	0.1	RAST2:fig|442.17.peg.1993	1993	Yes	Yes
3-D7	3	PR01	PC03	D07	D	7	471	F11	399429, 1125158, 1719969, 1799181	ambiguous, unambiguous, ambiguous, ambiguous	1125158	1125158		Sensory transduction histidine kinase	184	0.1	RAST2:fig|442.17.peg.1993	1993	Yes	Yes
3-E7	3	PR01	PC03	E07	E	7								Blank
3-F7	3	PR01	PC03	F07	F	7	471	F11	399429, 1125158, 1719969, 1799181	ambiguous, unambiguous, ambiguous, ambiguous	1125158	1125158		Sensory transduction histidine kinase	184	0.1	RAST2:fig|442.17.peg.1993	1993	Yes	Yes
3-G7	3	PR01	PC03	G07	G	7	471	F11	399429, 1125158, 1719969, 1799181	ambiguous, unambiguous, ambiguous, ambiguous	1125158	1125158		Sensory transduction histidine kinase	184	0.1	RAST2:fig|442.17.peg.1993	1993	Yes	Yes
3-H7	3	PR01	PC03	H07	H	7	471	F11	399429, 1125158, 1719969, 1799181	ambiguous, unambiguous, ambiguous, ambiguous	1125158	1125158		Sensory transduction histidine kinase	184	0.1	RAST2:fig|442.17.peg.1993	1993	Yes	Yes
3-A8	3	PR01	PC03	A08	A	8	471	F11	399429, 1125158, 1719969, 1799181	ambiguous, unambiguous, ambiguous, ambiguous	1125158	1125158		Sensory transduction histidine kinase	184	0.1	RAST2:fig|442.17.peg.1993	1993	Yes	Yes
3-B8	3	PR01	PC03	B08	B	8	471	F11	399429, 1125158, 1719969, 1799181	ambiguous, unambiguous, ambiguous, ambiguous	1125158	1125158		Sensory transduction histidine kinase	184	0.1	RAST2:fig|442.17.peg.1993	1993	Yes	Yes
3-C8	3	PR01	PC03	C08	C	8	471	F04	529303	unambiguous	529303	529303		Permease of the drug/metabolite transporter (DMT)superfamily	109	0.12	RAST2:fig|442.17.peg.1409	1409	Yes	Yes
3-D8	3	PR01	PC03	D08	D	8	471	F04	529303	unambiguous	529303	529303		Permease of the drug/metabolite transporter (DMT)superfamily	109	0.12	RAST2:fig|442.17.peg.1409	1409	Yes	Yes
3-E8	3	PR01	PC03	E08	E	8	471	F07	3132090	ambiguous	3132090			NA	NA	NA	Prediction Incorrect	Unknown	No	No
3-F8	3	PR01	PC03	F08	F	8	471	F07	3132090	ambiguous	3132090			NA	NA	NA	Prediction Incorrect	Unknown	No	No
3-G8	3	PR01	PC03	G08	G	8	471	G06	3246558	unambiguous	3246558	3246557		Nitrate/nitrite transporter	119	0.09	RAST2:fig|442.17.peg.765	765	Yes	Yes
3-H8	3	PR01	PC03	H08	H	8	471	G06	3246558	unambiguous	3246558	3246558		Nitrate/nitrite transporter	120	0.09	RAST2:fig|442.17.peg.765	765	Yes	Yes
3-A9	3	PR01	PC03	A09	A	9	471	H03	109561, 1261236, 2965722	ambiguous, ambiguous, unambiguous	2965722	2965722		Endonuclease	514	0.59	RAST2:fig|442.17.peg.516	516	Yes	Yes
3-B9	3	PR01	PC03	B09	B	9	471	H03	109561, 1261236, 2965722	ambiguous, ambiguous, unambiguous	2965722	2965722		Endonuclease	514	0.59	RAST2:fig|442.17.peg.516	516	Yes	Yes
3-C9	3	PR01	PC03	C09	C	9	471	H03	109561, 1261236, 2965722	ambiguous, ambiguous, unambiguous	2965722	2965722		Endonuclease	514	0.59	RAST2:fig|442.17.peg.516	516	Yes	Yes
3-D9	3	PR01	PC03	D09	D	9	471	H03	109561, 1261236, 2965722	ambiguous, ambiguous, unambiguous	2965722	2965722		Endonuclease	514	0.59	RAST2:fig|442.17.peg.516	516	Yes	Yes
3-E9	3	PR01	PC03	E09	E	9	471	H03	109561, 1261236, 2965722	ambiguous, ambiguous, unambiguous	2965722	2965722		Endonuclease	514	0.59	RAST2:fig|442.17.peg.516	516	Yes	Yes
3-F9	3	PR01	PC03	F09	F	9	471	H03	109561, 1261236, 2965722	ambiguous, ambiguous, unambiguous	2965722	2965722		Endonuclease	514	0.59	RAST2:fig|442.17.peg.516	516	Yes	Yes
3-G9	3	PR01	PC03	G09	G	9	491	A01	2795979	ambiguous	2795979	1045962		Putative hemagglutinin-related protein	478	0.375786	RAST2:fig|442.17.peg.1928	1928	No	No
3-H9	3	PR01	PC03	H09	H	9	491	A01	2795979	ambiguous	2795979	1030878		Putative hemagglutinin-related protein	478	0.375786	RAST2:fig|442.17.peg.1928	1928	No	No
3-A10	3	PR01	PC03	A10	A	10	491	G04	697735, 911052	unambiguous, ambiguous	911052	697735		ABC transporter, permease protein (cluster 3,basic aa/glutamine/opines)	49	0.07	RAST2:fig|442.17.peg.1569	1569	Yes	No
3-B10	3	PR01	PC03	B10	B	10	491	G04	697735, 911052	unambiguous, ambiguous	911052	697735		ABC transporter, permease protein (cluster 3,basic aa/glutamine/opines)	49	0.07	RAST2:fig|442.17.peg.1569	1569	Yes	No
3-C10	3	PR01	PC03	C10	C	10	491	G04	697735, 911052	unambiguous, ambiguous	911052	697735		ABC transporter, permease protein (cluster 3,basic aa/glutamine/opines)	49	0.07	RAST2:fig|442.17.peg.1569	1569	Yes	No
3-D10	3	PR01	PC03	D10	D	10	491	G04	697735, 911052	unambiguous, ambiguous	911052	697735		ABC transporter, permease protein (cluster 3,basic aa/glutamine/opines)	49	0.07	RAST2:fig|442.17.peg.1569	1569	Yes	No
3-E10	3	PR01	PC03	E10	E	10	491	G07	2475724	unambiguous	2475724	2475724		Alpha-1,2-mannosidase	256	0.11	RAST2:fig|442.17.peg.31	31	Yes	Yes
3-F10	3	PR01	PC03	F10	F	10	491	G07	2475724	unambiguous	2475724	2475724		Alpha-1,2-mannosidase	256	0.11	RAST2:fig|442.17.peg.31	31	Yes	Yes
3-G10	3	PR01	PC03	G10	G	10	491	H12	2116614	unambiguous	2116614	2116614		Nucleoside 5-triphosphatase RdgB (dHAPTP, dITP,XTP-specific) (EC 3.6.1.66)	122	0.2	RAST2:fig|442.17.peg.2948	2948	Yes	Yes
3-H10	3	PR01	PC03	H10	H	10	491	H12	2116614	unambiguous	2116614	2116614		Nucleoside 5-triphosphatase RdgB (dHAPTP, dITP,XTP-specific) (EC 3.6.1.66)	122	0.2	RAST2:fig|442.17.peg.2948	2948	Yes	Yes
3-A11	3	PR01	PC03	A11	A	11	511	A07	425531	unambiguous	425531	425531		Transcriptional regulator, MerR family	57	0.11	RAST2:fig|442.17.peg.1202	1202	Yes	Yes
3-B11	3	PR01	PC03	B11	B	11	511	A07	425531	unambiguous	425531	425531		Transcriptional regulator, MerR family	57	0.11	RAST2:fig|442.17.peg.1202	1202	Yes	Yes
3-C11	3	PR01	PC03	C11	C	11	511	A09	1162090, 1260565	unambiguous, ambiguous	1162090	1162090		hypothetical protein	129	0.98	RAST2:fig|442.17.peg.2038	2038	Yes	Yes
3-D11	3	PR01	PC03	D11	D	11	511	A09	1162090, 1260565	unambiguous, ambiguous	1162090	1162090		hypothetical protein	129	0.98	RAST2:fig|442.17.peg.2038	2038	Yes	Yes
3-E11	3	PR01	PC03	E11	E	11	511	A09	1162090, 1260565	unambiguous, ambiguous	1162090	1162090		hypothetical protein	129	0.98	RAST2:fig|442.17.peg.2038	2038	Yes	Yes
3-F11	3	PR01	PC03	F11	F	11	511	A09	1162090, 1260565	unambiguous, ambiguous	1162090	1162090		hypothetical protein	129	0.98	RAST2:fig|442.17.peg.2038	2038	Yes	Yes
3-G11	3	PR01	PC03	G11	G	11	511	B06	1867715, 2416098	unambiguous, ambiguous	1867715	1867715		hypothetical protein	9	0.03	RAST2:fig|442.17.peg.2715	2715	Yes	Yes
3-H11	3	PR01	PC03	H11	H	11	511	B06	1867715, 2416098	unambiguous, ambiguous	1867715	1867715		hypothetical protein	9	0.03	RAST2:fig|442.17.peg.2715	2715	Yes	Yes
3-A12	3	PR01	PC03	A12	A	12	511	B06	1867715, 2416098	unambiguous, ambiguous	1867715	1867715		hypothetical protein	9	0.03	RAST2:fig|442.17.peg.2715	2715	Yes	Yes
3-B12	3	PR01	PC03	B12	B	12	511	B06	1867715, 2416098	unambiguous, ambiguous	1867715	1867715		hypothetical protein	9	0.03	RAST2:fig|442.17.peg.2715	2715	Yes	Yes
3-C12	3	PR01	PC03	C12	C	12	511	B07	2314261, 3070984	ambiguous, unambiguous	2314261			NA	NA	NA	Prediction Incorrect	Unknown	No	No
3-D12	3	PR01	PC03	D12	D	12	511	B07	2314261, 3070984	ambiguous, unambiguous	2314261			NA	NA	NA	Prediction Incorrect	Unknown	No	No
3-E12	3	PR01	PC03	E12	E	12	511	B07	2314261, 3070984	ambiguous, unambiguous	2314261			NA	NA	NA	Prediction Incorrect	Unknown	No	No
3-F12	3	PR01	PC03	F12	F	12	511	B07	2314261, 3070984	ambiguous, unambiguous	2314261			NA	NA	NA	Prediction Incorrect	Unknown	No	No
3-G12	3	PR01	PC03	G12	G	12	511	C03	1521469	ambiguous	1521469			NA	NA	NA	Prediction Incorrect	Unknown	No	No
3-H12	3	PR01	PC03	H12	H	12	511	C03	1521469	ambiguous	1521469			NA	NA	NA	Prediction Incorrect	Unknown	No	No
4-A1	4	PR01	PC04	A01	A	1	511	D05	3103467	unambiguous	3103467	3103467		hypothetical protein	122	0.19	RAST2:fig|442.17.peg.631	631	Yes	Yes
4-B1	4	PR01	PC04	B01	B	1	511	D05	3103467	unambiguous	3103467	3103467		hypothetical protein	122	0.19	RAST2:fig|442.17.peg.631	631	Yes	Yes
4-C1	4	PR01	PC04	C01	C	1	511	E08	2687642, 3132532	unambiguous, ambiguous	2687642	2687642		Msr9739 protein	242	0.82	RAST2:fig|442.17.peg.229	229	Yes	Yes
4-D1	4	PR01	PC04	D01	D	1	511	E08	2687642, 3132532	unambiguous, ambiguous	2687642	2687642		Msr9739 protein	242	0.82	RAST2:fig|442.17.peg.229	229	Yes	Yes
4-E1	4	PR01	PC04	E01	E	1	511	E08	2687642, 3132532	unambiguous, ambiguous	2687642	2687642		Msr9739 protein	242	0.82	RAST2:fig|442.17.peg.229	229	Yes	Yes
4-F1	4	PR01	PC04	F01	F	1	511	E08	2687642, 3132532	unambiguous, ambiguous	2687642	2687642		Msr9739 protein	242	0.82	RAST2:fig|442.17.peg.229	229	Yes	Yes
4-G1	4	PR01	PC04	G01	G	1	511	F12	2249591	unambiguous	2249591	2249590		Error-prone repair homolog of DNA polymerase IIIalpha subunit (EC 2.7.7.7)	573	0.19	RAST2:fig|442.17.peg.3094	3094	Yes	Yes
4-H1	4	PR01	PC04	H01	H	1	511	F12	2249591	unambiguous	2249591	2249590		Error-prone repair homolog of DNA polymerase IIIalpha subunit (EC 2.7.7.7)	573	0.19	RAST2:fig|442.17.peg.3094	3094	Yes	Yes
4-A2	4	PR01	PC04	A02	A	2	511	F03	118612, 986807, 2648701	ambiguous, unambiguous, ambiguous	2648701	2648700		Mannose-1-phosphate guanylyltransferase (EC2.7.7.13) / Mannose-6-phosphate isomerase (EC 5.3.1.8)	108	0.08	RAST2:fig|442.17.peg.182	182	Yes	Yes
4-B2	4	PR01	PC04	B02	B	2								Blank
4-C2	4	PR01	PC04	C02	C	2	511	F03	118612, 986807, 2648701	ambiguous, unambiguous, ambiguous	2648701	2648700		Mannose-1-phosphate guanylyltransferase (EC2.7.7.13) / Mannose-6-phosphate isomerase (EC 5.3.1.8)	108	0.08	RAST2:fig|442.17.peg.182	182	Yes	Yes
4-D2	4	PR01	PC04	D02	D	2	511	F03	118612, 986807, 2648701	ambiguous, unambiguous, ambiguous	2648701	2648701		Mannose-1-phosphate guanylyltransferase (EC2.7.7.13) / Mannose-6-phosphate isomerase (EC 5.3.1.8)	109	0.08	RAST2:fig|442.17.peg.182	182	Yes	Yes
4-E2	4	PR01	PC04	E02	E	2	511	F03	118612, 986807, 2648701	ambiguous, unambiguous, ambiguous	2648701	2648700		Mannose-1-phosphate guanylyltransferase (EC2.7.7.13) / Mannose-6-phosphate isomerase (EC 5.3.1.8)	108	0.08	RAST2:fig|442.17.peg.182	182	Yes	Yes
4-F2	4	PR01	PC04	F02	F	2	511	F03	118612, 986807, 2648701	ambiguous, unambiguous, ambiguous	2648701	2648701		Mannose-1-phosphate guanylyltransferase (EC2.7.7.13) / Mannose-6-phosphate isomerase (EC 5.3.1.8)	109	0.08	RAST2:fig|442.17.peg.182	182	Yes	Yes
4-G2	4	PR01	PC04	G02	G	2	511	F03	118612, 986807, 2648701	ambiguous, unambiguous, ambiguous	2648701	2648701		Mannose-1-phosphate guanylyltransferase (EC2.7.7.13) / Mannose-6-phosphate isomerase (EC 5.3.1.8)	109	0.08	RAST2:fig|442.17.peg.182	182	Yes	Yes
4-H2	4	PR01	PC04	H02	H	2	511	G05	969036, 2418330	ambiguous, unambiguous	969036	2418330		Quinohemoprotein alcohol dehydrogenase, type III(EC:1.1.99.8), 15 kDa subunit	238	0.59	RAST2:fig|442.17.peg.3275	3275	Yes	No
4-A3	4	PR01	PC04	A03	A	3	511	G05	969036, 2418330	ambiguous, unambiguous	969036	2418330		Quinohemoprotein alcohol dehydrogenase, type III(EC:1.1.99.8), 15 kDa subunit	238	0.59	RAST2:fig|442.17.peg.3275	3275	Yes	No
4-B3	4	PR01	PC04	B03	B	3	511	G05	969036, 2418330	ambiguous, unambiguous	969036	2418330		Quinohemoprotein alcohol dehydrogenase, type III(EC:1.1.99.8), 15 kDa subunit	238	0.59	RAST2:fig|442.17.peg.3275	3275	Yes	No
4-C3	4	PR01	PC04	C03	C	3	511	G05	969036, 2418330	ambiguous, unambiguous	969036	2418330		Quinohemoprotein alcohol dehydrogenase, type III(EC:1.1.99.8), 15 kDa subunit	238	0.59	RAST2:fig|442.17.peg.3275	3275	Yes	No
4-D3	4	PR01	PC04	D03	D	3	511	G06	1797128, 1882019, 2336271	unambiguous, ambiguous, ambiguous	2336271	1797128		DNA recombination protein RmuC	993	0.81	RAST2:fig|442.17.peg.2646	2646	Yes	No
4-E3	4	PR01	PC04	E03	E	3	511	G06	1797128, 1882019, 2336271	unambiguous, ambiguous, ambiguous	2336271	1797128		DNA recombination protein RmuC	993	0.81	RAST2:fig|442.17.peg.2646	2646	Yes	No
4-F3	4	PR01	PC04	F03	F	3	511	G06	1797128, 1882019, 2336271	unambiguous, ambiguous, ambiguous	2336271	1797128		DNA recombination protein RmuC	993	0.81	RAST2:fig|442.17.peg.2646	2646	Yes	No
4-G3	4	PR01	PC04	G03	G	3	511	G06	1797128, 1882019, 2336271	unambiguous, ambiguous, ambiguous	2336271	1797128		DNA recombination protein RmuC	993	0.81	RAST2:fig|442.17.peg.2646	2646	Yes	No
4-H3	4	PR01	PC04	H03	H	3	511	G06	1797128, 1882019, 2336271	unambiguous, ambiguous, ambiguous	2336271	1797128		DNA recombination protein RmuC	993	0.81	RAST2:fig|442.17.peg.2646	2646	Yes	No
4-A4	4	PR01	PC04	A04	A	4	511	G06	1797128, 1882019, 2336271	unambiguous, ambiguous, ambiguous	2336271	1797128		DNA recombination protein RmuC	993	0.81	RAST2:fig|442.17.peg.2646	2646	Yes	No
4-B4	4	PR01	PC04	B04	B	4	511	G08	1152830, 3182188	ambiguous, unambiguous	3182188	3182188		hypothetical protein	110	0.29	RAST2:fig|442.17.peg.704	704	Yes	Yes
4-C4	4	PR01	PC04	C04	C	4	511	G08	1152830, 3182188	ambiguous, unambiguous	3182188	3182187		hypothetical protein	109	0.29	RAST2:fig|442.17.peg.704	704	Yes	Yes
4-D4	4	PR01	PC04	D04	D	4	511	G08	1152830, 3182188	ambiguous, unambiguous	3182188	3182187		hypothetical protein	109	0.29	RAST2:fig|442.17.peg.704	704	Yes	Yes
4-E4	4	PR01	PC04	E04	E	4	511	G08	1152830, 3182188	ambiguous, unambiguous	3182188	3182187		hypothetical protein	109	0.29	RAST2:fig|442.17.peg.704	704	Yes	Yes
4-F4	4	PR01	PC04	F04	F	4	511	H11	1063247, 2115060	ambiguous, ambiguous	2115060	2115060		hypothetical protein	80	0.06	RAST2:fig|442.17.peg.2946	2946	Yes	Yes
4-G4	4	PR01	PC04	G04	G	4	511	H11	1063247, 2115060	ambiguous, ambiguous	2115060	2115060		hypothetical protein	80	0.06	RAST2:fig|442.17.peg.2946	2946	Yes	Yes
4-H4	4	PR01	PC04	H04	H	4	511	H11	1063247, 2115060	ambiguous, ambiguous	2115060	2115060		hypothetical protein	80	0.06	RAST2:fig|442.17.peg.2946	2946	Yes	Yes
4-A5	4	PR01	PC04	A05	A	5	511	H11	1063247, 2115060	ambiguous, ambiguous	2115060	2115060		hypothetical protein	80	0.06	RAST2:fig|442.17.peg.2946	2946	Yes	Yes
4-B5	4	PR01	PC04	B05	B	5	521	A02	1360987	ambiguous	1360987	1360987		Alpha-ribazole-5'-phosphate phosphatase (EC3.1.3.73)	127	0.19	RAST2:fig|442.17.peg.2241	2241	Yes	Yes
4-C5	4	PR01	PC04	C05	C	5	521	A02	1360987	ambiguous	1360987	1360987		Alpha-ribazole-5'-phosphate phosphatase (EC3.1.3.73)	127	0.19	RAST2:fig|442.17.peg.2241	2241	Yes	Yes
4-D5	4	PR01	PC04	D05	D	5	522	A03	2158844	unambiguous	2158844	2158844		Transposase	714	0.9	RAST2:fig|442.17.peg.2989	2989	Yes	Yes
4-E5	4	PR01	PC04	E05	E	5	522	A03	2158844	unambiguous	2158844	2158844		Transposase	714	0.9	RAST2:fig|442.17.peg.2989	2989	Yes	Yes
4-F5	4	PR01	PC04	F05	F	5	522	H03	1602953	ambiguous	1602953	1602953		hypothetical protein	589	0.76	RAST2:fig|442.17.peg.2464	2464	Yes	Yes
4-G5	4	PR01	PC04	G05	G	5	522	H03	1602953	ambiguous	1602953	1602953		hypothetical protein	589	0.76	RAST2:fig|442.17.peg.2464	2464	Yes	Yes
4-H5	4	PR01	PC04	H05	H	5	525	H06	1068218	unambiguous	1068218	1068218		DNA polymerase III delta prime subunit (EC2.7.7.7)	31	0.03	RAST2:fig|442.17.peg.1950	1950	Yes	Yes
4-A6	4	PR01	PC04	A06	A	6	525	F10	935877, 1627068	unambiguous, ambiguous	935877	935877		YgbN transporter of unknown function, does nottransport gluconate	388	0.28	RAST2:fig|442.17.peg.1827	1827	Yes	Yes
4-B6	4	PR01	PC04	B06	B	6	525	F10	935877, 1627068	unambiguous, ambiguous	935877	935876		YgbN transporter of unknown function, does nottransport gluconate	387	0.28	RAST2:fig|442.17.peg.1827	1827	Yes	Yes
4-C6	4	PR01	PC04	C06	C	6	525	F10	935877, 1627068	unambiguous, ambiguous	935877	935877		YgbN transporter of unknown function, does nottransport gluconate	388	0.28	RAST2:fig|442.17.peg.1827	1827	Yes	Yes
4-D6	4	PR01	PC04	D06	D	6	525	F10	935877, 1627068	unambiguous, ambiguous	935877	935876		YgbN transporter of unknown function, does nottransport gluconate	387	0.28	RAST2:fig|442.17.peg.1827	1827	Yes	Yes
4-E6	4	PR01	PC04	E06	E	6	525	D04	3372098	ambiguous	3372098	3372098		Ribose 5-phosphate isomerase B (EC 5.3.1.6)	209	0.44	RAST2:fig|442.17.peg.1286	1286	Yes	Yes
4-F6	4	PR01	PC04	F06	F	6	525	D04	3372098	ambiguous	3372098	3372098		Ribose 5-phosphate isomerase B (EC 5.3.1.6)	209	0.44	RAST2:fig|442.17.peg.1286	1286	Yes	Yes
4-G6	4	PR01	PC04	G06	G	6	525	D01	2825772	unambiguous	2825772	2825772		N-acetylmuramoyl-L-alanine amidase (EC 3.5.1.28)	65	0.08	RAST2:fig|442.17.peg.382	382	Yes	Yes
4-H6	4	PR01	PC04	H06	H	6	525	D01	2825772	unambiguous	2825772	2825772		N-acetylmuramoyl-L-alanine amidase (EC 3.5.1.28)	65	0.08	RAST2:fig|442.17.peg.382	382	Yes	Yes
4-A7	4	PR01	PC04	A07	A	7	525	C09	728395	unambiguous	728395	728395		Putative phosphatase	294	0.43	RAST2:fig|442.17.peg.1603	1603	Yes	Yes
4-B7	4	PR01	PC04	B07	B	7	525	C09	728395	unambiguous	728395	728395		Putative phosphatase	294	0.43	RAST2:fig|442.17.peg.1603	1603	Yes	Yes
4-C7	4	PR01	PC04	C07	C	7	525	B08	1495162, 3298299	unambiguous, ambiguous	1495162	3298299		hypothetical protein	937	0.98	RAST2:fig|442.17.peg.829	829	Yes	No
4-D7	4	PR01	PC04	D07	D	7	525	B08	1495162, 3298299	unambiguous, ambiguous	1495162	1495162		hypothetical protein	746	0.54	RAST2:fig|442.17.peg.2356	2356	Yes	Yes
4-E7	4	PR01	PC04	E07	E	7								Blank
4-F7	4	PR01	PC04	F07	F	7	525	B08	1495162, 3298299	unambiguous, ambiguous	1495162	1495162		hypothetical protein	746	0.54	RAST2:fig|442.17.peg.2356	2356	Yes	Yes
4-G7	4	PR01	PC04	G07	G	7	525	B08	1495162, 3298299	unambiguous, ambiguous	1495162	1495162		hypothetical protein	746	0.54	RAST2:fig|442.17.peg.2356	2356	Yes	Yes
4-H7	4	PR01	PC04	H07	H	7	524	F02	1103789	unambiguous	1103789	1103789		Glutaryl-7-ACA acylase	165	0.08	RAST2:fig|442.17.peg.1976	1976	Yes	Yes
4-A8	4	PR01	PC04	A08	A	8	524	F02	1103789	unambiguous	1103789	1103789		Glutaryl-7-ACA acylase	165	0.08	RAST2:fig|442.17.peg.1976	1976	Yes	Yes
4-B8	4	PR01	PC04	B08	B	8	524	F12	3212492	unambiguous	3212492	3212492		hypothetical protein	148	0.42	RAST2:fig|442.17.peg.734	734	Yes	Yes
4-C8	4	PR01	PC04	C08	C	8	524	F12	3212492	unambiguous	3212492	3212492		hypothetical protein	148	0.42	RAST2:fig|442.17.peg.734	734	Yes	Yes
4-D8	4	PR01	PC04	D08	D	8	524	B07	1739334	unambiguous	1739334	1739334		hypothetical protein	241	1	RAST2:fig|442.17.peg.2584	2584	Yes	Yes
4-E8	4	PR01	PC04	E08	E	8	524	B07	1739334	unambiguous	1739334	1739334		hypothetical protein	241	1	RAST2:fig|442.17.peg.2584	2584	Yes	Yes
4-F8	4	PR01	PC04	F08	F	8	524	A12	159386	unambiguous	159386	159386		hypothetical protein	205	0.23	RAST2:fig|442.17.peg.979	979	Yes	Yes
4-G8	4	PR01	PC04	G08	G	8	524	A12	159386	unambiguous	159386	159386		hypothetical protein	205	0.23	RAST2:fig|442.17.peg.979	979	Yes	Yes
4-H8	4	PR01	PC04	H08	H	8	523	H05	461101	unambiguous	461101	461101		Aldehyde dehydrogenase A (EC 1.2.1.22)Glycolaldehyde dehydrogenase (EC 1.2.1.21)	506	0.35	RAST2:fig|442.17.peg.1338	1338	Yes	Yes
4-A9	4	PR01	PC04	A09	A	9	523	H05	461101	unambiguous	461101	461101		Aldehyde dehydrogenase A (EC 1.2.1.22)Glycolaldehyde dehydrogenase (EC 1.2.1.21)	506	0.35	RAST2:fig|442.17.peg.1338	1338	Yes	Yes
4-B9	4	PR01	PC04	B09	B	9	523	E10	1747557, 2841204	unambiguous, ambiguous	1747557	1747557		hypothetical protein	48	0.04	RAST2:fig|442.17.peg.2596	2596	Yes	Yes
4-C9	4	PR01	PC04	C09	C	9	523	E10	1747557, 2841204	unambiguous, ambiguous	1747557	1747557		hypothetical protein	48	0.04	RAST2:fig|442.17.peg.2596	2596	Yes	Yes
4-D9	4	PR01	PC04	D09	D	9	523	E10	1747557, 2841204	unambiguous, ambiguous	1747557	1747557		hypothetical protein	48	0.04	RAST2:fig|442.17.peg.2596	2596	Yes	Yes
4-E9	4	PR01	PC04	E09	E	9	523	E10	1747557, 2841204	unambiguous, ambiguous	1747557	1747557		hypothetical protein	48	0.04	RAST2:fig|442.17.peg.2596	2596	Yes	Yes
4-F9	4	PR01	PC04	F09	F	9	523	E06	198730	unambiguous	198730	198730		Protein of unknown function (DUF1501)	526	0.44	RAST2:fig|442.17.peg.1013	1013	Yes	Yes
4-G9	4	PR01	PC04	G09	G	9	523	E06	198730	unambiguous	198730	198730		Protein of unknown function (DUF1501)	526	0.44	RAST2:fig|442.17.peg.1013	1013	Yes	Yes
4-H9	4	PR01	PC04	H09	H	9	523	D08	369229	unambiguous	369229	369229		Transcriptional regulator, AcrR family	259	0.39	RAST2:fig|442.17.peg.1152	1152	Yes	Yes
4-A10	4	PR01	PC04	A10	A	10	523	D08	369229	unambiguous	369229	369229		Transcriptional regulator, AcrR family	259	0.39	RAST2:fig|442.17.peg.1152	1152	Yes	Yes
4-B10	4	PR01	PC04	B10	B	10	523	B12	3039694	unambiguous	3039694	3039694		Ribose ABC transport system, permease proteinRbsC (TC 3.A.1.2.1)	207	0.2	RAST2:fig|442.17.peg.570	570	Yes	Yes
4-C10	4	PR01	PC04	C10	C	10	523	B12	3039694	unambiguous	3039694	3039694		Ribose ABC transport system, permease proteinRbsC (TC 3.A.1.2.1)	207	0.2	RAST2:fig|442.17.peg.570	570	Yes	Yes
4-D10	4	PR01	PC04	D10	D	10	523	B11	1429399, 3260167	ambiguous, ambiguous	1429399	3260166		Mobile element protein	2121	0.91	RAST2:fig|442.17.peg.777	777	Yes	No
4-E10	4	PR01	PC04	E10	E	10	523	B11	1429399, 3260167	ambiguous, ambiguous	1429399	3260166		Mobile element protein	2121	0.91	RAST2:fig|442.17.peg.777	777	Yes	No
4-F10	4	PR01	PC04	F10	F	10	523	B11	1429399, 3260167	ambiguous, ambiguous	1429399	3260166		Mobile element protein	2121	0.91	RAST2:fig|442.17.peg.777	777	Yes	No
4-G10	4	PR01	PC04	G10	G	10	523	B11	1429399, 3260167	ambiguous, ambiguous	1429399	3260166		Mobile element protein	2121	0.91	RAST2:fig|442.17.peg.777	777	Yes	No
4-H10	4	PR01	PC04	H10	H	10	523	B07	709439	unambiguous	709439	709439		N-acetylglucosamine-6-phosphate deacetylase (EC3.5.1.25)	374	0.34	RAST2:fig|442.17.peg.1584	1584	Yes	Yes
4-A11	4	PR01	PC04	A11	A	11	523	B07	709439	unambiguous	709439	709439		N-acetylglucosamine-6-phosphate deacetylase (EC3.5.1.25)	374	0.34	RAST2:fig|442.17.peg.1584	1584	Yes	Yes
4-B11	4	PR01	PC04	B11	B	11	520	H09	2341139, 3100366	unambiguous, ambiguous	2341139	2341138		Putative oxidoreductase	126	0.15	RAST2:fig|442.17.peg.3195	3195	Yes	Yes
4-C11	4	PR01	PC04	C11	C	11	520	H09	2341139, 3100366	unambiguous, ambiguous	2341139	2341138		Putative oxidoreductase	126	0.15	RAST2:fig|442.17.peg.3195	3195	Yes	Yes
4-D11	4	PR01	PC04	D11	D	11	520	H09	2341139, 3100366	unambiguous, ambiguous	2341139	2341139		Putative oxidoreductase	127	0.15	RAST2:fig|442.17.peg.3195	3195	Yes	Yes
4-E11	4	PR01	PC04	E11	E	11	520	H09	2341139, 3100366	unambiguous, ambiguous	2341139	2341138		Putative oxidoreductase	126	0.15	RAST2:fig|442.17.peg.3195	3195	Yes	Yes
4-F11	4	PR01	PC04	F11	F	11	520	H03	928599, 2553929, 2753861, 3100366	ambiguous, unambiguous, unambiguous, ambiguous	2753861	2753861		hypothetical protein	96	0.11	RAST2:fig|442.17.peg.312	312	Yes	Yes
4-G11	4	PR01	PC04	G11	G	11	520	H03	928599, 2553929, 2753861, 3100366	ambiguous, unambiguous, unambiguous, ambiguous	2753861	2753861		hypothetical protein	96	0.11	RAST2:fig|442.17.peg.312	312	Yes	Yes
4-H11	4	PR01	PC04	H11	H	11	520	H03	928599, 2553929, 2753861, 3100366	ambiguous, unambiguous, unambiguous, ambiguous	2753861	2753861		hypothetical protein	96	0.11	RAST2:fig|442.17.peg.312	312	Yes	Yes
4-A12	4	PR01	PC04	A12	A	12	520	H03	928599, 2553929, 2753861, 3100366	ambiguous, unambiguous, unambiguous, ambiguous	2753861	2753861		hypothetical protein	96	0.11	RAST2:fig|442.17.peg.312	312	Yes	Yes
4-B12	4	PR01	PC04	B12	B	12	520	H03	928599, 2553929, 2753861, 3100366	ambiguous, unambiguous, unambiguous, ambiguous	2753861	2753861		hypothetical protein	96	0.11	RAST2:fig|442.17.peg.312	312	Yes	Yes
4-C12	4	PR01	PC04	C12	C	12	520	H03	928599, 2553929, 2753861, 3100366	ambiguous, unambiguous, unambiguous, ambiguous	2753861	2753861		hypothetical protein	96	0.11	RAST2:fig|442.17.peg.312	312	Yes	Yes
4-D12	4	PR01	PC04	D12	D	12	520	H03	928599, 2553929, 2753861, 3100366	ambiguous, unambiguous, unambiguous, ambiguous	2753861	2753861		hypothetical protein	96	0.11	RAST2:fig|442.17.peg.312	312	Yes	Yes
4-E12	4	PR01	PC04	E12	E	12	520	H03	928599, 2553929, 2753861, 3100366	ambiguous, unambiguous, unambiguous, ambiguous	2753861	2753861		hypothetical protein	96	0.11	RAST2:fig|442.17.peg.312	312	Yes	Yes
4-F12	4	PR01	PC04	F12	F	12	520	F08	33780, 228263, 3084250, 3260125	ambiguous, unambiguous, ambiguous, unambiguous	228263	228263		Alkyl hydroperoxide reductase subunit C-likeprotein	7	0.01	RAST2:fig|442.17.peg.1036	1036	Yes	Yes
4-G12	4	PR01	PC04	G12	G	12	520	F08	33780, 228263, 3084250, 3260125	ambiguous, unambiguous, ambiguous, unambiguous	228263	228263		Alkyl hydroperoxide reductase subunit C-likeprotein	7	0.01	RAST2:fig|442.17.peg.1036	1036	Yes	Yes
4-H12	4	PR01	PC04	H12	H	12	520	F08	33780, 228263, 3084250, 3260125	ambiguous, unambiguous, ambiguous, unambiguous	228263	228263		Alkyl hydroperoxide reductase subunit C-likeprotein	7	0.01	RAST2:fig|442.17.peg.1036	1036	Yes	Yes
5-A1	5	PR01	PC05	A01	A	1	520	F08	33780, 228263, 3084250, 3260125	ambiguous, unambiguous, ambiguous, unambiguous	228263	228263		Alkyl hydroperoxide reductase subunit C-likeprotein	7	0.01	RAST2:fig|442.17.peg.1036	1036	Yes	Yes
5-B1	5	PR01	PC05	B01	B	1	520	F08	33780, 228263, 3084250, 3260125	ambiguous, unambiguous, ambiguous, unambiguous	228263	228263		Alkyl hydroperoxide reductase subunit C-likeprotein	7	0.01	RAST2:fig|442.17.peg.1036	1036	Yes	Yes
5-C1	5	PR01	PC05	C01	C	1	520	F08	33780, 228263, 3084250, 3260125	ambiguous, unambiguous, ambiguous, unambiguous	228263	228263		Alkyl hydroperoxide reductase subunit C-likeprotein	7	0.01	RAST2:fig|442.17.peg.1036	1036	Yes	Yes
5-D1	5	PR01	PC05	D01	D	1	520	F08	33780, 228263, 3084250, 3260125	ambiguous, unambiguous, ambiguous, unambiguous	228263	228263		Alkyl hydroperoxide reductase subunit C-likeprotein	7	0.01	RAST2:fig|442.17.peg.1036	1036	Yes	Yes
5-E1	5	PR01	PC05	E01	E	1	520	F08	33780, 228263, 3084250, 3260125	ambiguous, unambiguous, ambiguous, unambiguous	228263	228263		Alkyl hydroperoxide reductase subunit C-likeprotein	7	0.01	RAST2:fig|442.17.peg.1036	1036	Yes	Yes
5-F1	5	PR01	PC05	F01	F	1	520	F11	33780, 1231672, 3084250	ambiguous, unambiguous, ambiguous	1231672	1231671		hypothetical protein	267	0.56	RAST2:fig|442.17.peg.2106	2106	Yes	Yes
5-G1	5	PR01	PC05	G01	G	1	520	F11	33780, 1231672, 3084250	ambiguous, unambiguous, ambiguous	1231672	1231672		hypothetical protein	268	0.57	RAST2:fig|442.17.peg.2106	2106	Yes	Yes
5-H1	5	PR01	PC05	H01	H	1	520	F11	33780, 1231672, 3084250	ambiguous, unambiguous, ambiguous	1231672	1231671		hypothetical protein	267	0.56	RAST2:fig|442.17.peg.2106	2106	Yes	Yes
5-A2	5	PR01	PC05	A02	A	2	520	F11	33780, 1231672, 3084250	ambiguous, unambiguous, ambiguous	1231672	1231672		hypothetical protein	268	0.57	RAST2:fig|442.17.peg.2106	2106	Yes	Yes
5-B2	5	PR01	PC05	B02	B	2								Blank
5-C2	5	PR01	PC05	C02	C	2	520	F11	33780, 1231672, 3084250	ambiguous, unambiguous, ambiguous	1231672	1231672		hypothetical protein	268	0.57	RAST2:fig|442.17.peg.2106	2106	Yes	Yes
5-D2	5	PR01	PC05	D02	D	2	520	F11	33780, 1231672, 3084250	ambiguous, unambiguous, ambiguous	1231672	1231671		hypothetical protein	267	0.56	RAST2:fig|442.17.peg.2106	2106	Yes	Yes
5-E2	5	PR01	PC05	E02	E	2	520	E06	1894096, 2210953, 2644623	ambiguous, ambiguous, ambiguous	2210953			NA	NA	NA	Prediction Incorrect	Unknown	No	No
5-F2	5	PR01	PC05	F02	F	2	520	E06	1894096, 2210953, 2644623	ambiguous, ambiguous, ambiguous	2210953			NA	NA	NA	Prediction Incorrect	Unknown	No	No
5-G2	5	PR01	PC05	G02	G	2	520	E06	1894096, 2210953, 2644623	ambiguous, ambiguous, ambiguous	2210953			NA	NA	NA	Prediction Incorrect	Unknown	No	No
5-H2	5	PR01	PC05	H02	H	2	520	E06	1894096, 2210953, 2644623	ambiguous, ambiguous, ambiguous	2210953			NA	NA	NA	Prediction Incorrect	Unknown	No	No
5-A3	5	PR01	PC05	A03	A	3	520	E06	1894096, 2210953, 2644623	ambiguous, ambiguous, ambiguous	2210953			NA	NA	NA	Prediction Incorrect	Unknown	No	No
5-B3	5	PR01	PC05	B03	B	3	520	E06	1894096, 2210953, 2644623	ambiguous, ambiguous, ambiguous	2210953			NA	NA	NA	Prediction Incorrect	Unknown	No	No
5-C3	5	PR01	PC05	C03	C	3	520	E05	839035, 2788904, 2962330, 3238144	unambiguous, ambiguous, ambiguous, unambiguous	2962330	839034		L-lactate permease	1103	0.67	RAST2:fig|442.17.peg.1705	1705	Yes	No
5-D3	5	PR01	PC05	D03	D	3	520	E05	839035, 2788904, 2962330, 3238144	unambiguous, ambiguous, ambiguous, unambiguous	2962330	839034		L-lactate permease	1103	0.67	RAST2:fig|442.17.peg.1705	1705	Yes	No
5-E3	5	PR01	PC05	E03	E	3	520	E05	839035, 2788904, 2962330, 3238144	unambiguous, ambiguous, ambiguous, unambiguous	2962330	839034		L-lactate permease	1103	0.67	RAST2:fig|442.17.peg.1705	1705	Yes	No
5-F3	5	PR01	PC05	F03	F	3	520	E05	839035, 2788904, 2962330, 3238144	unambiguous, ambiguous, ambiguous, unambiguous	2962330	839034		L-lactate permease	1103	0.67	RAST2:fig|442.17.peg.1705	1705	Yes	No
5-G3	5	PR01	PC05	G03	G	3	520	E05	839035, 2788904, 2962330, 3238144	unambiguous, ambiguous, ambiguous, unambiguous	2962330	839034		L-lactate permease	1103	0.67	RAST2:fig|442.17.peg.1705	1705	Yes	No
5-H3	5	PR01	PC05	H03	H	3	520	E05	839035, 2788904, 2962330, 3238144	unambiguous, ambiguous, ambiguous, unambiguous	2962330	839034		L-lactate permease	1103	0.67	RAST2:fig|442.17.peg.1705	1705	Yes	No
5-A4	5	PR01	PC05	A04	A	4	520	E05	839035, 2788904, 2962330, 3238144	unambiguous, ambiguous, ambiguous, unambiguous	2962330	839034		L-lactate permease	1103	0.67	RAST2:fig|442.17.peg.1705	1705	Yes	No
5-B4	5	PR01	PC05	B04	B	4	520	E05	839035, 2788904, 2962330, 3238144	unambiguous, ambiguous, ambiguous, unambiguous	2962330	839034		L-lactate permease	1103	0.67	RAST2:fig|442.17.peg.1705	1705	Yes	No
5-C4	5	PR01	PC05	C04	C	4	520	E02	2820193	unambiguous	2820193	2820193		Phosphoribosylamine--glycine ligase (EC6.3.4.13)	85	0.07	RAST2:fig|442.17.peg.377	377	Yes	Yes
5-D4	5	PR01	PC05	D04	D	4	520	E02	2820193	unambiguous	2820193	2820193		Phosphoribosylamine--glycine ligase (EC6.3.4.13)	85	0.07	RAST2:fig|442.17.peg.377	377	Yes	Yes
5-E4	5	PR01	PC05	E04	E	4	520	C04	637707, 787603, 1551834, 2832198	unambiguous, unambiguous, ambiguous, ambiguous	787603	787603		Sphingosine kinase and enzymes related toeukaryotic diacylglycerol kinase	228	0.24	RAST2:fig|442.17.peg.1658	1658	Yes	Yes
5-F4	5	PR01	PC05	F04	F	4	520	C04	637707, 787603, 1551834, 2832198	unambiguous, unambiguous, ambiguous, ambiguous	787603	787603		Sphingosine kinase and enzymes related toeukaryotic diacylglycerol kinase	228	0.24	RAST2:fig|442.17.peg.1658	1658	Yes	Yes
5-G4	5	PR01	PC05	G04	G	4	520	C04	637707, 787603, 1551834, 2832198	unambiguous, unambiguous, ambiguous, ambiguous	787603	787603		Sphingosine kinase and enzymes related toeukaryotic diacylglycerol kinase	228	0.24	RAST2:fig|442.17.peg.1658	1658	Yes	Yes
5-H4	5	PR01	PC05	H04	H	4	520	C04	637707, 787603, 1551834, 2832198	unambiguous, unambiguous, ambiguous, ambiguous	787603	787603		Sphingosine kinase and enzymes related toeukaryotic diacylglycerol kinase	228	0.24	RAST2:fig|442.17.peg.1658	1658	Yes	Yes
5-A5	5	PR01	PC05	A05	A	5	520	C04	637707, 787603, 1551834, 2832198	unambiguous, unambiguous, ambiguous, ambiguous	787603	787603		Sphingosine kinase and enzymes related toeukaryotic diacylglycerol kinase	228	0.24	RAST2:fig|442.17.peg.1658	1658	Yes	Yes
5-B5	5	PR01	PC05	B05	B	5	520	C04	637707, 787603, 1551834, 2832198	unambiguous, unambiguous, ambiguous, ambiguous	787603	787603		Sphingosine kinase and enzymes related toeukaryotic diacylglycerol kinase	228	0.24	RAST2:fig|442.17.peg.1658	1658	Yes	Yes
5-C5	5	PR01	PC05	C05	C	5	520	C04	637707, 787603, 1551834, 2832198	unambiguous, unambiguous, ambiguous, ambiguous	787603	787603		Sphingosine kinase and enzymes related toeukaryotic diacylglycerol kinase	228	0.24	RAST2:fig|442.17.peg.1658	1658	Yes	Yes
5-D5	5	PR01	PC05	D05	D	5	520	C04	637707, 787603, 1551834, 2832198	unambiguous, unambiguous, ambiguous, ambiguous	787603	787603		Sphingosine kinase and enzymes related toeukaryotic diacylglycerol kinase	228	0.24	RAST2:fig|442.17.peg.1658	1658	Yes	Yes
5-E5	5	PR01	PC05	E05	E	5	520	B05	1590481	unambiguous	1590481	1590481		Arabinose-proton symporter	460	0.33	RAST2:fig|442.17.peg.2451	2451	Yes	Yes
5-F5	5	PR01	PC05	F05	F	5	520	B05	1590481	unambiguous	1590481	1590481		Arabinose-proton symporter	460	0.33	RAST2:fig|442.17.peg.2451	2451	Yes	Yes
5-G5	5	PR01	PC05	G05	G	5	520	A06	333465, 1453418	ambiguous, ambiguous	1453418	333465		Lead, cadmium, zinc and mercury transportingATPase (EC 3.6.3.3) (EC 3.6.3.5); Copper-translocatingP-type ATPase (EC 3.6.3.4)	739	0.31	RAST2:fig|442.17.peg.1123	1123	Yes	No
5-H5	5	PR01	PC05	H05	H	5	520	A06	333465, 1453418	ambiguous, ambiguous	1453418	333465		Lead, cadmium, zinc and mercury transportingATPase (EC 3.6.3.3) (EC 3.6.3.5); Copper-translocatingP-type ATPase (EC 3.6.3.4)	739	0.31	RAST2:fig|442.17.peg.1123	1123	Yes	No
5-A6	5	PR01	PC05	A06	A	6	520	A06	333465, 1453418	ambiguous, ambiguous	1453418	333465		Lead, cadmium, zinc and mercury transportingATPase (EC 3.6.3.3) (EC 3.6.3.5); Copper-translocatingP-type ATPase (EC 3.6.3.4)	739	0.31	RAST2:fig|442.17.peg.1123	1123	Yes	No
5-B6	5	PR01	PC05	B06	B	6	520	A06	333465, 1453418	ambiguous, ambiguous	1453418	333465		Lead, cadmium, zinc and mercury transportingATPase (EC 3.6.3.3) (EC 3.6.3.5); Copper-translocatingP-type ATPase (EC 3.6.3.4)	739	0.31	RAST2:fig|442.17.peg.1123	1123	Yes	No
5-C6	5	PR01	PC05	C06	C	6	519	H12	2513986	unambiguous	2513986	2513986		UPF0118 inner membrane protein YdiK	477	0.43	RAST2:fig|442.17.peg.53	53	Yes	Yes
5-D6	5	PR01	PC05	D06	D	6	519	H12	2513986	unambiguous	2513986	2513986		UPF0118 inner membrane protein YdiK	477	0.43	RAST2:fig|442.17.peg.53	53	Yes	Yes
5-E6	5	PR01	PC05	E06	E	6	519	H03	928599, 1242338	ambiguous, unambiguous	1242338	1242338		hypothetical protein	200	0.38	RAST2:fig|442.17.peg.2117	2117	Yes	Yes
5-F6	5	PR01	PC05	F06	F	6	519	H03	928599, 1242338	ambiguous, unambiguous	1242338	1242338		hypothetical protein	200	0.38	RAST2:fig|442.17.peg.2117	2117	Yes	Yes
5-G6	5	PR01	PC05	G06	G	6	519	H03	928599, 1242338	ambiguous, unambiguous	1242338	1242338		hypothetical protein	200	0.38	RAST2:fig|442.17.peg.2117	2117	Yes	Yes
5-H6	5	PR01	PC05	H06	H	6	519	H03	928599, 1242338	ambiguous, unambiguous	1242338	1242338		hypothetical protein	200	0.38	RAST2:fig|442.17.peg.2117	2117	Yes	Yes
5-A7	5	PR01	PC05	A07	A	7	519	H01	1130767, 1279683	unambiguous, ambiguous	1130767	1130767		Oxidoreductase, Gfo/Idh/MocA family	5	0.01	RAST2:fig|442.17.peg.1999	1999	Yes	Yes
5-B7	5	PR01	PC05	B07	B	7	519	H01	1130767, 1279683	unambiguous, ambiguous	1130767	1130767		Oxidoreductase, Gfo/Idh/MocA family	5	0.01	RAST2:fig|442.17.peg.1999	1999	Yes	Yes
5-C7	5	PR01	PC05	C07	C	7	519	H01	1130767, 1279683	unambiguous, ambiguous	1130767	1130767		Oxidoreductase, Gfo/Idh/MocA family	5	0.01	RAST2:fig|442.17.peg.1999	1999	Yes	Yes
5-D7	5	PR01	PC05	D07	D	7	519	H01	1130767, 1279683	unambiguous, ambiguous	1130767	1130767		Oxidoreductase, Gfo/Idh/MocA family	5	0.01	RAST2:fig|442.17.peg.1999	1999	Yes	Yes
5-E7	5	PR01	PC05	E07	E	7								Blank
5-F7	5	PR01	PC05	F07	F	7	519	G08	1494149, 2991485	ambiguous, ambiguous	1494149	1494149		hypothetical protein	379	0.28	RAST2:fig|442.17.peg.2355	2355	Yes	Yes
5-G7	5	PR01	PC05	G07	G	7	519	G08	1494149, 2991485	ambiguous, ambiguous	1494149	1494149		hypothetical protein	379	0.28	RAST2:fig|442.17.peg.2355	2355	Yes	Yes
5-H7	5	PR01	PC05	H07	H	7	519	G08	1494149, 2991485	ambiguous, ambiguous	1494149	1494149		hypothetical protein	379	0.28	RAST2:fig|442.17.peg.2355	2355	Yes	Yes
5-A8	5	PR01	PC05	A08	A	8	519	G08	1494149, 2991485	ambiguous, ambiguous	1494149	1494149		hypothetical protein	379	0.28	RAST2:fig|442.17.peg.2355	2355	Yes	Yes
5-B8	5	PR01	PC05	B08	B	8	519	F08	46089	unambiguous	46089	46089		Major myo-inositol transporter IolT	835	0.57	RAST2:fig|442.17.peg.875	875	Yes	Yes
5-C8	5	PR01	PC05	C08	C	8	519	F08	46089	unambiguous	46089	46089		Major myo-inositol transporter IolT	835	0.57	RAST2:fig|442.17.peg.875	875	Yes	Yes
5-D8	5	PR01	PC05	D08	D	8	519	B12	2713978, 3367902	ambiguous, ambiguous	3367902	3367901		Aldose 1-epimerase (EC 5.1.3.3)	210	0.18	RAST2:fig|442.17.peg.1282	1282	Yes	Yes
5-E8	5	PR01	PC05	E08	E	8	519	B12	2713978, 3367902	ambiguous, ambiguous	3367902	3367901		Aldose 1-epimerase (EC 5.1.3.3)	210	0.18	RAST2:fig|442.17.peg.1282	1282	Yes	Yes
5-F8	5	PR01	PC05	F08	F	8	519	B12	2713978, 3367902	ambiguous, ambiguous	3367902	3367901		Aldose 1-epimerase (EC 5.1.3.3)	210	0.18	RAST2:fig|442.17.peg.1282	1282	Yes	Yes
5-G8	5	PR01	PC05	G08	G	8	519	B12	2713978, 3367902	ambiguous, ambiguous	3367902	3367901		Aldose 1-epimerase (EC 5.1.3.3)	210	0.18	RAST2:fig|442.17.peg.1282	1282	Yes	Yes
5-H8	5	PR01	PC05	H08	H	8	518	H04	1379329	ambiguous	1379329			NA	NA	NA	Prediction Incorrect	Unknown	No	No
5-A9	5	PR01	PC05	A09	A	9	518	H04	1379329	ambiguous	1379329			NA	NA	NA	Prediction Incorrect	Unknown	No	No
5-B9	5	PR01	PC05	B09	B	9	518	G07	1282037, 2044545	ambiguous, unambiguous	2044545	2044545		Phage protein	74	0.23	RAST2:fig|442.17.peg.2884	2884	Yes	Yes
5-C9	5	PR01	PC05	C09	C	9	518	G07	1282037, 2044545	ambiguous, unambiguous	2044545	2044545		Phage protein	74	0.23	RAST2:fig|442.17.peg.2884	2884	Yes	Yes
5-D9	5	PR01	PC05	D09	D	9	518	G07	1282037, 2044545	ambiguous, unambiguous	2044545	2044545		Phage protein	74	0.23	RAST2:fig|442.17.peg.2884	2884	Yes	Yes
5-E9	5	PR01	PC05	E09	E	9	518	G07	1282037, 2044545	ambiguous, unambiguous	2044545	2044545		Phage protein	74	0.23	RAST2:fig|442.17.peg.2884	2884	Yes	Yes
5-F9	5	PR01	PC05	F09	F	9	518	G04	3394462	ambiguous	3394462			NA	NA	NA	Prediction Incorrect	Unknown	No	No
5-G9	5	PR01	PC05	G09	G	9	518	G04	3394462	ambiguous	3394462			NA	NA	NA	Prediction Incorrect	Unknown	No	No
5-H9	5	PR01	PC05	H09	H	9	518	G01	141694, 1476570	ambiguous, ambiguous	141694			NA	NA	NA	Prediction Incorrect	Unknown	No	No
5-A10	5	PR01	PC05	A10	A	10	518	G01	141694, 1476570	ambiguous, ambiguous	141694			NA	NA	NA	Prediction Incorrect	Unknown	No	No
5-B10	5	PR01	PC05	B10	B	10	518	G01	141694, 1476570	ambiguous, ambiguous	141694			NA	NA	NA	Prediction Incorrect	Unknown	No	No
5-C10	5	PR01	PC05	C10	C	10	518	G01	141694, 1476570	ambiguous, ambiguous	141694			NA	NA	NA	Prediction Incorrect	Unknown	No	No
5-D10	5	PR01	PC05	D10	D	10	518	F03	2535173, 3033661	unambiguous, unambiguous	2535173	2535173		hypothetical protein	68	0.33	RAST2:fig|442.17.peg.74	74	Yes	Yes
5-E10	5	PR01	PC05	E10	E	10	518	F03	2535173, 3033661	unambiguous, unambiguous	2535173	2535173		hypothetical protein	68	0.33	RAST2:fig|442.17.peg.74	74	Yes	Yes
5-F10	5	PR01	PC05	F10	F	10	518	F03	2535173, 3033661	unambiguous, unambiguous	2535173	2535173		hypothetical protein	68	0.33	RAST2:fig|442.17.peg.74	74	Yes	Yes
5-G10	5	PR01	PC05	G10	G	10	518	F03	2535173, 3033661	unambiguous, unambiguous	2535173	2535173		hypothetical protein	68	0.33	RAST2:fig|442.17.peg.74	74	Yes	Yes
5-H10	5	PR01	PC05	H10	H	10	518	E10	558974, 3172269	ambiguous, unambiguous	3172269	3172269		hypothetical protein	69	0.02	RAST2:fig|442.17.peg.694	694	Yes	Yes
5-A11	5	PR01	PC05	A11	A	11	518	E10	558974, 3172269	ambiguous, unambiguous	3172269	3172268		hypothetical protein	70	0.02	RAST2:fig|442.17.peg.694	694	Yes	Yes
5-B11	5	PR01	PC05	B11	B	11	518	E10	558974, 3172269	ambiguous, unambiguous	3172269	3172269		hypothetical protein	69	0.02	RAST2:fig|442.17.peg.694	694	Yes	Yes
5-C11	5	PR01	PC05	C11	C	11	518	E10	558974, 3172269	ambiguous, unambiguous	3172269	3172269		hypothetical protein	69	0.02	RAST2:fig|442.17.peg.694	694	Yes	Yes
5-D11	5	PR01	PC05	D11	D	11	518	E09	2168400	unambiguous	2168400	2168400		Oxidoreductase	267	0.32	RAST2:fig|442.17.peg.2997	2997	Yes	Yes
5-E11	5	PR01	PC05	E11	E	11	518	E09	2168400	unambiguous	2168400	2168400		Oxidoreductase	267	0.32	RAST2:fig|442.17.peg.2997	2997	Yes	Yes
5-F11	5	PR01	PC05	F11	F	11	518	E06	169729, 3267755	unambiguous, unambiguous	3267755	3267755		Cupin 2 conserved barrel domain protein	122	0.44	RAST2:fig|442.17.peg.793	793	Yes	Yes
5-G11	5	PR01	PC05	G11	G	11	518	E06	169729, 3267755	unambiguous, unambiguous	3267755	3267755		Cupin 2 conserved barrel domain protein	122	0.44	RAST2:fig|442.17.peg.793	793	Yes	Yes
5-H11	5	PR01	PC05	H11	H	11	518	E06	169729, 3267755	unambiguous, unambiguous	3267755	3267755		Cupin 2 conserved barrel domain protein	122	0.44	RAST2:fig|442.17.peg.793	793	Yes	Yes
5-A12	5	PR01	PC05	A12	A	12	518	E06	169729, 3267755	unambiguous, unambiguous	3267755	3267755		Cupin 2 conserved barrel domain protein	122	0.44	RAST2:fig|442.17.peg.793	793	Yes	Yes
5-B12	5	PR01	PC05	B12	B	12	518	E05	2797984	unambiguous	2797984	2797984		Lactam utilization protein LamB	55	0.07	RAST2:fig|442.17.peg.351	351	Yes	Yes
5-C12	5	PR01	PC05	C12	C	12	518	E05	2797984	unambiguous	2797984	2797984		Lactam utilization protein LamB	55	0.07	RAST2:fig|442.17.peg.351	351	Yes	Yes
5-D12	5	PR01	PC05	D12	D	12	518	E04	754648, 1327515, 2202381, 2722458	ambiguous, ambiguous, ambiguous, unambiguous	2202381	2722458		Mobile element protein	166	0.35	RAST2:fig|442.17.peg.272	272	Yes	No
5-E12	5	PR01	PC05	E12	E	12	518	E04	754648, 1327515, 2202381, 2722458	ambiguous, ambiguous, ambiguous, unambiguous	2202381	2722458		Mobile element protein	166	0.35	RAST2:fig|442.17.peg.272	272	Yes	No
5-F12	5	PR01	PC05	F12	F	12	518	E04	754648, 1327515, 2202381, 2722458	ambiguous, ambiguous, ambiguous, unambiguous	2202381	2722458		Mobile element protein	166	0.35	RAST2:fig|442.17.peg.272	272	Yes	No
5-G12	5	PR01	PC05	G12	G	12	518	E04	754648, 1327515, 2202381, 2722458	ambiguous, ambiguous, ambiguous, unambiguous	2202381	2722458		Mobile element protein	166	0.35	RAST2:fig|442.17.peg.272	272	Yes	No
5-H12	5	PR01	PC05	H12	H	12	518	E04	754648, 1327515, 2202381, 2722458	ambiguous, ambiguous, ambiguous, unambiguous	2202381	2722458		Mobile element protein	166	0.35	RAST2:fig|442.17.peg.272	272	Yes	No
6-A1	6	PR01	PC06	A01	A	1	518	E04	754648, 1327515, 2202381, 2722458	ambiguous, ambiguous, ambiguous, unambiguous	2202381	2722458		Mobile element protein	166	0.35	RAST2:fig|442.17.peg.272	272	Yes	No
6-B1	6	PR01	PC06	B01	B	1	518	E04	754648, 1327515, 2202381, 2722458	ambiguous, ambiguous, ambiguous, unambiguous	2202381	2722458		Mobile element protein	166	0.35	RAST2:fig|442.17.peg.272	272	Yes	No
6-C1	6	PR01	PC06	C01	C	1	518	E04	754648, 1327515, 2202381, 2722458	ambiguous, ambiguous, ambiguous, unambiguous	2202381	2722458		Mobile element protein	166	0.35	RAST2:fig|442.17.peg.272	272	Yes	No
6-D1	6	PR01	PC06	D01	D	1	518	D11	1940261	unambiguous	1940261	1940260		Lipid-A-disaccharide synthase (EC 2.4.1.182)	1245	1	RAST2:fig|442.17.peg.2786	2786	Yes	Yes
6-E1	6	PR01	PC06	E01	E	1	518	D11	1940261	unambiguous	1940261	1940260		Lipid-A-disaccharide synthase (EC 2.4.1.182)	1245	1	RAST2:fig|442.17.peg.2786	2786	Yes	Yes
6-F1	6	PR01	PC06	F01	F	1	518	D08	372164, 940203	ambiguous, unambiguous	372164	940203		Domain often clustered or fused with uracil-DNAglycosylase / Uracil-DNA glycosylase, putative family 6 (EC3.2.2.27)	1121	0.89	RAST2:fig|442.17.peg.1830	1830	Yes	No
6-G1	6	PR01	PC06	G01	G	1	518	D08	372164, 940203	ambiguous, unambiguous	372164	940203		Domain often clustered or fused with uracil-DNAglycosylase / Uracil-DNA glycosylase, putative family 6 (EC3.2.2.27)	1121	0.89	RAST2:fig|442.17.peg.1830	1830	Yes	No
6-H1	6	PR01	PC06	H01	H	1	518	D08	372164, 940203	ambiguous, unambiguous	372164	940203		Domain often clustered or fused with uracil-DNAglycosylase / Uracil-DNA glycosylase, putative family 6 (EC3.2.2.27)	1121	0.89	RAST2:fig|442.17.peg.1830	1830	Yes	No
6-A2	6	PR01	PC06	A02	A	2	518	D08	372164, 940203	ambiguous, unambiguous	372164	940203		Domain often clustered or fused with uracil-DNAglycosylase / Uracil-DNA glycosylase, putative family 6 (EC3.2.2.27)	1121	0.89	RAST2:fig|442.17.peg.1830	1830	Yes	No
6-B2	6	PR01	PC06	B02	B	2								Blank
6-C2	6	PR01	PC06	C02	C	2	518	D07	1734143	unambiguous	1734143	1734142		D-arabinose 5-phosphate isomerase (EC 5.3.1.13)	29	0.03	RAST2:fig|442.17.peg.2579	2579	Yes	Yes
6-D2	6	PR01	PC06	D02	D	2	518	D07	1734143	unambiguous	1734143	1734143		D-arabinose 5-phosphate isomerase (EC 5.3.1.13)	30	0.03	RAST2:fig|442.17.peg.2579	2579	Yes	Yes
6-E2	6	PR01	PC06	E02	E	2	518	D06	2384418	unambiguous	2384418	2384418		Low-specificity L-threonine aldolase (EC4.1.2.48)	86	0.08	RAST2:fig|442.17.peg.3240	3240	Yes	Yes
6-F2	6	PR01	PC06	F02	F	2	518	D06	2384418	unambiguous	2384418	2384418		Low-specificity L-threonine aldolase (EC4.1.2.48)	86	0.08	RAST2:fig|442.17.peg.3240	3240	Yes	Yes
6-G2	6	PR01	PC06	G02	G	2	517	H09	1761867, 3263942	unambiguous, ambiguous	1761867	1761867		Intramembrane protease RasP/YluC, implicated incell division based on FtsL cleavage	79	0.07	RAST2:fig|442.17.peg.2610	2610	Yes	Yes
6-H2	6	PR01	PC06	H02	H	2	517	H09	1761867, 3263942	unambiguous, ambiguous	1761867	1761867		Intramembrane protease RasP/YluC, implicated incell division based on FtsL cleavage	79	0.07	RAST2:fig|442.17.peg.2610	2610	Yes	Yes
6-A3	6	PR01	PC06	A03	A	3	517	H09	1761867, 3263942	unambiguous, ambiguous	1761867	1761867		Intramembrane protease RasP/YluC, implicated incell division based on FtsL cleavage	79	0.07	RAST2:fig|442.17.peg.2610	2610	Yes	Yes
6-B3	6	PR01	PC06	B03	B	3	517	H09	1761867, 3263942	unambiguous, ambiguous	1761867	1761867		Intramembrane protease RasP/YluC, implicated incell division based on FtsL cleavage	79	0.07	RAST2:fig|442.17.peg.2610	2610	Yes	Yes
6-C3	6	PR01	PC06	C03	C	3	517	G10	1012612	unambiguous	1012612	1012611		Putative membrane-spanning protein	143	0.23	RAST2:fig|442.17.peg.1896	1896	Yes	Yes
6-D3	6	PR01	PC06	D03	D	3	517	G10	1012612	unambiguous	1012612	1012611		Putative membrane-spanning protein	143	0.23	RAST2:fig|442.17.peg.1896	1896	Yes	Yes
6-E3	6	PR01	PC06	E03	E	3	517	G05	523730	unambiguous	523730	523730		Cytochrome c-type biogenesis protein CcmE, hemechaperone	268	0.53	RAST2:fig|442.17.peg.1402	1402	Yes	Yes
6-F3	6	PR01	PC06	F03	F	3	517	G05	523730	unambiguous	523730	523730		Cytochrome c-type biogenesis protein CcmE, hemechaperone	268	0.53	RAST2:fig|442.17.peg.1402	1402	Yes	Yes
6-G3	6	PR01	PC06	G03	G	3	517	E09	2689280	unambiguous	2689280	2689280		DNA-cytosine methyltransferase (EC 2.1.1.37)	29	0.02	RAST2:fig|442.17.peg.232	232	Yes	Yes
6-H3	6	PR01	PC06	H03	H	3	517	E09	2689280	unambiguous	2689280	2689280		DNA-cytosine methyltransferase (EC 2.1.1.37)	29	0.02	RAST2:fig|442.17.peg.232	232	Yes	Yes
6-A4	6	PR01	PC06	A04	A	4	517	D10	1023580	ambiguous	1023580	2400601		Two-component transcriptional responseregulator, LuxR family	739	0.96224	RAST2:fig|442.17.peg.3253	3253	No	No
6-B4	6	PR01	PC06	B04	B	4	517	D10	1023580	ambiguous	1023580	2400601		Two-component transcriptional responseregulator, LuxR family	739	0.96224	RAST2:fig|442.17.peg.3253	3253	No	No
6-C4	6	PR01	PC06	C04	C	4	517	D03	1296484, 1785803	ambiguous, ambiguous	1296484	1785802		hypothetical protein	693	0.33	RAST2:fig|442.17.peg.2635	2635	Yes	No
6-D4	6	PR01	PC06	D04	D	4	517	D03	1296484, 1785803	ambiguous, ambiguous	1296484	1785802		hypothetical protein	693	0.33	RAST2:fig|442.17.peg.2635	2635	Yes	No
6-E4	6	PR01	PC06	E04	E	4	517	D03	1296484, 1785803	ambiguous, ambiguous	1296484	1785802		hypothetical protein	693	0.33	RAST2:fig|442.17.peg.2635	2635	Yes	No
6-F4	6	PR01	PC06	F04	F	4	517	D03	1296484, 1785803	ambiguous, ambiguous	1296484	1785802		hypothetical protein	693	0.33	RAST2:fig|442.17.peg.2635	2635	Yes	No
6-G4	6	PR01	PC06	G04	G	4	517	C03	1775483, 2601838	ambiguous, unambiguous	2601838	2601838		Transcriptional regulator, GntR family	254	0.33	RAST2:fig|442.17.peg.138	138	Yes	Yes
6-H4	6	PR01	PC06	H04	H	4	517	C03	1775483, 2601838	ambiguous, unambiguous	2601838	2601838		Transcriptional regulator, GntR family	254	0.33	RAST2:fig|442.17.peg.138	138	Yes	Yes
6-A5	6	PR01	PC06	A05	A	5	517	C03	1775483, 2601838	ambiguous, unambiguous	2601838	2601838		Transcriptional regulator, GntR family	254	0.33	RAST2:fig|442.17.peg.138	138	Yes	Yes
6-B5	6	PR01	PC06	B05	B	5	517	C03	1775483, 2601838	ambiguous, unambiguous	2601838	2601838		Transcriptional regulator, GntR family	254	0.33	RAST2:fig|442.17.peg.138	138	Yes	Yes
6-C5	6	PR01	PC06	C05	C	5	517	A12	647062	unambiguous	647062	647062		Flagellar basal-body rod protein FlgC	234	0.57	RAST2:fig|442.17.peg.1523	1523	Yes	Yes
6-D5	6	PR01	PC06	D05	D	5	517	A12	647062	unambiguous	647062	647062		Flagellar basal-body rod protein FlgC	234	0.57	RAST2:fig|442.17.peg.1523	1523	Yes	Yes
6-E5	6	PR01	PC06	E05	E	5	517	A03	1404335, 2713402	ambiguous, unambiguous	1404335	2713401		hypothetical protein	577	0.67	RAST2:fig|442.17.peg.258	258	Yes	No
6-F5	6	PR01	PC06	F05	F	5	517	A03	1404335, 2713402	ambiguous, unambiguous	1404335	2713401		hypothetical protein	577	0.67	RAST2:fig|442.17.peg.258	258	Yes	No
6-G5	6	PR01	PC06	G05	G	5	517	A03	1404335, 2713402	ambiguous, unambiguous	1404335	2713402		hypothetical protein	578	0.67	RAST2:fig|442.17.peg.258	258	Yes	No
6-H5	6	PR01	PC06	H05	H	5	517	A03	1404335, 2713402	ambiguous, unambiguous	1404335	2713401		hypothetical protein	577	0.67	RAST2:fig|442.17.peg.258	258	Yes	No
6-A6	6	PR01	PC06	A06	A	6	516	H12	520558, 1550778, 2710243	ambiguous, ambiguous, unambiguous	2710243	2710243		Transcriptional regulator, LysR family	385	0.42	RAST2:fig|442.17.peg.254	254	Yes	Yes
6-B6	6	PR01	PC06	B06	B	6	516	H12	520558, 1550778, 2710243	ambiguous, ambiguous, unambiguous	2710243	2710243		Transcriptional regulator, LysR family	385	0.42	RAST2:fig|442.17.peg.254	254	Yes	Yes
6-C6	6	PR01	PC06	C06	C	6	516	H12	520558, 1550778, 2710243	ambiguous, ambiguous, unambiguous	2710243	2710243		Transcriptional regulator, LysR family	385	0.42	RAST2:fig|442.17.peg.254	254	Yes	Yes
6-D6	6	PR01	PC06	D06	D	6	516	H12	520558, 1550778, 2710243	ambiguous, ambiguous, unambiguous	2710243	2710243		Transcriptional regulator, LysR family	385	0.42	RAST2:fig|442.17.peg.254	254	Yes	Yes
6-E6	6	PR01	PC06	E06	E	6	516	H12	520558, 1550778, 2710243	ambiguous, ambiguous, unambiguous	2710243	2710243		Transcriptional regulator, LysR family	385	0.42	RAST2:fig|442.17.peg.254	254	Yes	Yes
6-F6	6	PR01	PC06	F06	F	6	516	H12	520558, 1550778, 2710243	ambiguous, ambiguous, unambiguous	2710243	2710243		Transcriptional regulator, LysR family	385	0.42	RAST2:fig|442.17.peg.254	254	Yes	Yes
6-G6	6	PR01	PC06	G06	G	6	516	H05	1117302, 1117561	ambiguous, unambiguous	1117302	1117561		Copper metallochaperone PCu(A)C, inserts Cu(I)into cytochrome oxidase subunit II	485	0.86	RAST2:fig|442.17.peg.1988	1988	Yes	No
6-H6	6	PR01	PC06	H06	H	6	516	H05	1117302, 1117561	ambiguous, unambiguous	1117302	1117561		Copper metallochaperone PCu(A)C, inserts Cu(I)into cytochrome oxidase subunit II	485	0.86	RAST2:fig|442.17.peg.1988	1988	Yes	No
6-A7	6	PR01	PC06	A07	A	7	516	H05	1117302, 1117561	ambiguous, unambiguous	1117302	1117561		Copper metallochaperone PCu(A)C, inserts Cu(I)into cytochrome oxidase subunit II	485	0.86	RAST2:fig|442.17.peg.1988	1988	Yes	No
6-B7	6	PR01	PC06	B07	B	7	516	H05	1117302, 1117561	ambiguous, unambiguous	1117302	1117561		Copper metallochaperone PCu(A)C, inserts Cu(I)into cytochrome oxidase subunit II	485	0.86	RAST2:fig|442.17.peg.1988	1988	Yes	No
6-C7	6	PR01	PC06	C07	C	7	516	G05	3150845	ambiguous	3150845	3150845		Dipeptidyl peptidase IV	528	0.24	RAST2:fig|442.17.peg.679	679	Yes	Yes
6-D7	6	PR01	PC06	D07	D	7	516	G05	3150845	ambiguous	3150845	3150845		Dipeptidyl peptidase IV	528	0.24	RAST2:fig|442.17.peg.679	679	Yes	Yes
6-E7	6	PR01	PC06	E07	E	7								Blank
6-F7	6	PR01	PC06	F07	F	7	516	F09	300871	unambiguous	300871	300870		GTP-binding protein TypA/BipA	12	0.01	RAST2:fig|442.17.peg.1096	1096	Yes	Yes
6-G7	6	PR01	PC06	G07	G	7	516	F09	300871	unambiguous	300871	300870		GTP-binding protein TypA/BipA	12	0.01	RAST2:fig|442.17.peg.1096	1096	Yes	Yes
6-H7	6	PR01	PC06	H07	H	7	516	F01	836337, 3166642, 3219688	unambiguous, ambiguous, unambiguous	3219688	3219688		Putative transmembrane protein	205	0.17	RAST2:fig|442.17.peg.746	746	Yes	Yes
6-A8	6	PR01	PC06	A08	A	8	516	F01	836337, 3166642, 3219688	unambiguous, ambiguous, unambiguous	3219688	3219688		Putative transmembrane protein	205	0.17	RAST2:fig|442.17.peg.746	746	Yes	Yes
6-B8	6	PR01	PC06	B08	B	8	516	F01	836337, 3166642, 3219688	unambiguous, ambiguous, unambiguous	3219688	3219688		Putative transmembrane protein	205	0.17	RAST2:fig|442.17.peg.746	746	Yes	Yes
6-C8	6	PR01	PC06	C08	C	8	516	F01	836337, 3166642, 3219688	unambiguous, ambiguous, unambiguous	3219688	3219688		Putative transmembrane protein	205	0.17	RAST2:fig|442.17.peg.746	746	Yes	Yes
6-D8	6	PR01	PC06	D08	D	8	516	F01	836337, 3166642, 3219688	unambiguous, ambiguous, unambiguous	3219688	3219687		Putative transmembrane protein	204	0.17	RAST2:fig|442.17.peg.746	746	Yes	Yes
6-E8	6	PR01	PC06	E08	E	8	516	F01	836337, 3166642, 3219688	unambiguous, ambiguous, unambiguous	3219688	3219688		Putative transmembrane protein	205	0.17	RAST2:fig|442.17.peg.746	746	Yes	Yes
6-F8	6	PR01	PC06	F08	F	8	516	E12	767839	ambiguous	767839	767839		Metallopeptidase	99	0.05	RAST2:fig|442.17.peg.1637	1637	Yes	Yes
6-G8	6	PR01	PC06	G08	G	8	516	E12	767839	ambiguous	767839	767839		Metallopeptidase	99	0.05	RAST2:fig|442.17.peg.1637	1637	Yes	Yes
6-H8	6	PR01	PC06	H08	H	8	516	D08	1102609, 2036042, 3414072	ambiguous, unambiguous, ambiguous	2036042	2036041		Phage DNA Packaging Protein	378	0.29	RAST2:fig|442.17.peg.2875	2875	Yes	Yes
6-A9	6	PR01	PC06	A09	A	9	516	D08	1102609, 2036042, 3414072	ambiguous, unambiguous, ambiguous	2036042	2036041		Phage DNA Packaging Protein	378	0.29	RAST2:fig|442.17.peg.2875	2875	Yes	Yes
6-B9	6	PR01	PC06	B09	B	9	516	D08	1102609, 2036042, 3414072	ambiguous, unambiguous, ambiguous	2036042	2036042		Phage DNA Packaging Protein	379	0.29	RAST2:fig|442.17.peg.2875	2875	Yes	Yes
6-C9	6	PR01	PC06	C09	C	9	516	D08	1102609, 2036042, 3414072	ambiguous, unambiguous, ambiguous	2036042	2036041		Phage DNA Packaging Protein	378	0.29	RAST2:fig|442.17.peg.2875	2875	Yes	Yes
6-D9	6	PR01	PC06	D09	D	9	516	D08	1102609, 2036042, 3414072	ambiguous, unambiguous, ambiguous	2036042	2036042		Phage DNA Packaging Protein	379	0.29	RAST2:fig|442.17.peg.2875	2875	Yes	Yes
6-E9	6	PR01	PC06	E09	E	9	516	D08	1102609, 2036042, 3414072	ambiguous, unambiguous, ambiguous	2036042	2036041		Phage DNA Packaging Protein	378	0.29	RAST2:fig|442.17.peg.2875	2875	Yes	Yes
6-F9	6	PR01	PC06	F09	F	9	516	C05	557508, 1334748, 1701515	ambiguous, ambiguous, ambiguous	1701515	1701515		hypothetical protein	114	0.34	RAST2:fig|442.17.peg.2554	2554	Yes	Yes
6-G9	6	PR01	PC06	G09	G	9	516	C05	557508, 1334748, 1701515	ambiguous, ambiguous, ambiguous	1701515	1701515		hypothetical protein	114	0.34	RAST2:fig|442.17.peg.2554	2554	Yes	Yes
6-H9	6	PR01	PC06	H09	H	9	516	C05	557508, 1334748, 1701515	ambiguous, ambiguous, ambiguous	1701515	1701515		hypothetical protein	114	0.34	RAST2:fig|442.17.peg.2554	2554	Yes	Yes
6-A10	6	PR01	PC06	A10	A	10	516	C05	557508, 1334748, 1701515	ambiguous, ambiguous, ambiguous	1701515	1701515		hypothetical protein	114	0.34	RAST2:fig|442.17.peg.2554	2554	Yes	Yes
6-B10	6	PR01	PC06	B10	B	10	516	C05	557508, 1334748, 1701515	ambiguous, ambiguous, ambiguous	1701515	1701515		hypothetical protein	114	0.34	RAST2:fig|442.17.peg.2554	2554	Yes	Yes
6-C10	6	PR01	PC06	C10	C	10	516	C05	557508, 1334748, 1701515	ambiguous, ambiguous, ambiguous	1701515	1701515		hypothetical protein	114	0.34	RAST2:fig|442.17.peg.2554	2554	Yes	Yes
6-D10	6	PR01	PC06	D10	D	10	516	C02	2186465	ambiguous	2186465	2186465		hypothetical protein	280	0.22	RAST2:fig|442.17.peg.3017	3017	Yes	Yes
6-E10	6	PR01	PC06	E10	E	10	516	C02	2186465	ambiguous	2186465	2186465		hypothetical protein	280	0.22	RAST2:fig|442.17.peg.3017	3017	Yes	Yes
6-F10	6	PR01	PC06	F10	F	10	516	A06	564415, 3202978	ambiguous, unambiguous	564415	3202977		Type I restriction-modification system,DNA-methyltransferase subunit M (EC 2.1.1.72)	256	0.17	RAST2:fig|442.17.peg.720	720	Yes	No
6-G10	6	PR01	PC06	G10	G	10	516	A06	564415, 3202978	ambiguous, unambiguous	564415	3202977		Type I restriction-modification system,DNA-methyltransferase subunit M (EC 2.1.1.72)	256	0.17	RAST2:fig|442.17.peg.720	720	Yes	No
6-H10	6	PR01	PC06	H10	H	10	516	A06	564415, 3202978	ambiguous, unambiguous	564415	3202978		Type I restriction-modification system,DNA-methyltransferase subunit M (EC 2.1.1.72)	255	0.17	RAST2:fig|442.17.peg.720	720	Yes	No
6-A11	6	PR01	PC06	A11	A	11	516	A06	564415, 3202978	ambiguous, unambiguous	564415	3202978		Type I restriction-modification system,DNA-methyltransferase subunit M (EC 2.1.1.72)	255	0.17	RAST2:fig|442.17.peg.720	720	Yes	No
6-B11	6	PR01	PC06	B11	B	11	516	A02	478530	unambiguous	478530	478530		hypothetical protein\hypothetical protein	417\421	0.97\1.00	RAST2:fig|442.17.peg.1355\RAST2:fig|442.17.peg.1356	1355\1356	Yes	Yes
6-C11	6	PR01	PC06	C11	C	11	516	A02	478530	unambiguous	478530	478530		hypothetical protein\hypothetical protein	417\421	0.97\1.00	RAST2:fig|442.17.peg.1355\RAST2:fig|442.17.peg.1356	1355\1356	Yes	Yes
6-D11	6	PR01	PC06	D11	D	11	515	H09	245934, 356703	unambiguous, unambiguous	356703	245934		Zinc protease	1995	0.74	RAST2:fig|442.17.peg.1052	1052	Yes	No
6-E11	6	PR01	PC06	E11	E	11	515	H09	245934, 356703	unambiguous, unambiguous	356703	356703		Sensor histidine kinase	78	0.06	RAST2:fig|442.17.peg.1144	1144	Yes	Yes
6-F11	6	PR01	PC06	F11	F	11	515	H09	245934, 356703	unambiguous, unambiguous	356703	245934		Zinc protease	1995	0.74	RAST2:fig|442.17.peg.1052	1052	Yes	No
6-G11	6	PR01	PC06	G11	G	11	515	H09	245934, 356703	unambiguous, unambiguous	356703	245934		Zinc protease	1995	0.74	RAST2:fig|442.17.peg.1052	1052	Yes	No
6-H11	6	PR01	PC06	H11	H	11	515	H06	1291255, 1777691, 2265159, 2481615	ambiguous, ambiguous, ambiguous, unambiguous	2265159	2481615		TonB-dependent receptor	291	0.12	RAST2:fig|442.17.peg.33	33	Yes	No
6-A12	6	PR01	PC06	A12	A	12	515	H06	1291255, 1777691, 2265159, 2481615	ambiguous, ambiguous, ambiguous, unambiguous	2265159	2481615		TonB-dependent receptor	291	0.12	RAST2:fig|442.17.peg.33	33	Yes	No
6-B12	6	PR01	PC06	B12	B	12	515	H06	1291255, 1777691, 2265159, 2481615	ambiguous, ambiguous, ambiguous, unambiguous	2265159	2481615		TonB-dependent receptor	291	0.12	RAST2:fig|442.17.peg.33	33	Yes	No
6-C12	6	PR01	PC06	C12	C	12	515	H06	1291255, 1777691, 2265159, 2481615	ambiguous, ambiguous, ambiguous, unambiguous	2265159	2481615		TonB-dependent receptor	291	0.12	RAST2:fig|442.17.peg.33	33	Yes	No
6-D12	6	PR01	PC06	D12	D	12	515	H06	1291255, 1777691, 2265159, 2481615	ambiguous, ambiguous, ambiguous, unambiguous	2265159	2481615		TonB-dependent receptor	291	0.12	RAST2:fig|442.17.peg.33	33	Yes	No
6-E12	6	PR01	PC06	E12	E	12	515	H06	1291255, 1777691, 2265159, 2481615	ambiguous, ambiguous, ambiguous, unambiguous	2265159	2481615		TonB-dependent receptor	291	0.12	RAST2:fig|442.17.peg.33	33	Yes	No
6-F12	6	PR01	PC06	F12	F	12	515	H06	1291255, 1777691, 2265159, 2481615	ambiguous, ambiguous, ambiguous, unambiguous	2265159	2481615		TonB-dependent receptor	291	0.12	RAST2:fig|442.17.peg.33	33	Yes	No
6-G12	6	PR01	PC06	G12	G	12	515	H06	1291255, 1777691, 2265159, 2481615	ambiguous, ambiguous, ambiguous, unambiguous	2265159	2481615		TonB-dependent receptor	291	0.12	RAST2:fig|442.17.peg.33	33	Yes	No
6-H12	6	PR01	PC06	H12	H	12	515	H03	1021093, 2394795	unambiguous, unambiguous	2394795	2394795		Inner-membrane proton/drug antiporter (MSF type)of tripartite multidrug efflux system	153	0.1	RAST2:fig|442.17.peg.3249	3249	Yes	Yes
7-A1	7	PR01	PC07	A01	A	1	515	H03	1021093, 2394795	unambiguous, unambiguous	2394795	2394795		Inner-membrane proton/drug antiporter (MSF type)of tripartite multidrug efflux system	153	0.1	RAST2:fig|442.17.peg.3249	3249	Yes	Yes
7-B1	7	PR01	PC07	B01	B	1	515	H03	1021093, 2394795	unambiguous, unambiguous	2394795	2394795		Inner-membrane proton/drug antiporter (MSF type)of tripartite multidrug efflux system	153	0.1	RAST2:fig|442.17.peg.3249	3249	Yes	Yes
7-C1	7	PR01	PC07	C01	C	1	515	H03	1021093, 2394795	unambiguous, unambiguous	2394795	2394795		Inner-membrane proton/drug antiporter (MSF type)of tripartite multidrug efflux system	153	0.1	RAST2:fig|442.17.peg.3249	3249	Yes	Yes
7-D1	7	PR01	PC07	D01	D	1	515	G11	2991317	unambiguous	2991317	2991316		ABC transporter, permease protein (cluster 9,phospholipid)	633	0.54	RAST2:fig|442.17.peg.537	537	Yes	Yes
7-E1	7	PR01	PC07	E01	E	1	515	G11	2991317	unambiguous	2991317	2991317		ABC transporter, permease protein (cluster 9,phospholipid)	634	0.55	RAST2:fig|442.17.peg.537	537	Yes	Yes
7-F1	7	PR01	PC07	F01	F	1	515	G07	202776, 1075583, 2707271, 2878738	ambiguous, unambiguous, ambiguous, unambiguous	202776	2878737		hypothetical protein	433	0.92	RAST2:fig|442.17.peg.431	431	Yes	No
7-G1	7	PR01	PC07	G01	G	1	515	G07	202776, 1075583, 2707271, 2878738	ambiguous, unambiguous, ambiguous, unambiguous	202776	2878738		hypothetical protein	432	0.92	RAST2:fig|442.17.peg.431	431	Yes	No
7-H1	7	PR01	PC07	H01	H	1	515	G07	202776, 1075583, 2707271, 2878738	ambiguous, unambiguous, ambiguous, unambiguous	202776	2878738		hypothetical protein	432	0.92	RAST2:fig|442.17.peg.431	431	Yes	No
7-A2	7	PR01	PC07	A02	A	2	515	G07	202776, 1075583, 2707271, 2878738	ambiguous, unambiguous, ambiguous, unambiguous	202776	2878737		hypothetical protein	433	0.92	RAST2:fig|442.17.peg.431	431	Yes	No
7-B2	7	PR01	PC07	B02	B	2								Blank
7-C2	7	PR01	PC07	C02	C	2	515	G07	202776, 1075583, 2707271, 2878738	ambiguous, unambiguous, ambiguous, unambiguous	202776	2878737		hypothetical protein	433	0.92	RAST2:fig|442.17.peg.431	431	Yes	No
7-D2	7	PR01	PC07	D02	D	2	515	G07	202776, 1075583, 2707271, 2878738	ambiguous, unambiguous, ambiguous, unambiguous	202776	2878738		hypothetical protein	432	0.92	RAST2:fig|442.17.peg.431	431	Yes	No
7-E2	7	PR01	PC07	E02	E	2	515	G07	202776, 1075583, 2707271, 2878738	ambiguous, unambiguous, ambiguous, unambiguous	202776	2878737		hypothetical protein	433	0.92	RAST2:fig|442.17.peg.431	431	Yes	No
7-F2	7	PR01	PC07	F02	F	2	515	G07	202776, 1075583, 2707271, 2878738	ambiguous, unambiguous, ambiguous, unambiguous	202776	2878737		hypothetical protein	433	0.92	RAST2:fig|442.17.peg.431	431	Yes	No
7-G2	7	PR01	PC07	G02	G	2	515	F11	482869, 1950718	ambiguous, unambiguous	482869	1950718		hypothetical protein	339	0.71	RAST2:fig|442.17.peg.2799	2799	Yes	No
7-H2	7	PR01	PC07	H02	H	2	515	F11	482869, 1950718	ambiguous, unambiguous	482869	1950718		hypothetical protein	339	0.71	RAST2:fig|442.17.peg.2799	2799	Yes	No
7-A3	7	PR01	PC07	A03	A	3	515	F11	482869, 1950718	ambiguous, unambiguous	482869	1950718		hypothetical protein	339	0.71	RAST2:fig|442.17.peg.2799	2799	Yes	No
7-B3	7	PR01	PC07	B03	B	3	515	F11	482869, 1950718	ambiguous, unambiguous	482869	1950718		hypothetical protein	339	0.71	RAST2:fig|442.17.peg.2799	2799	Yes	No
7-C3	7	PR01	PC07	C03	C	3	515	F08	144747, 1872269, 2920385	unambiguous, unambiguous, ambiguous	144747	144746		23S rRNA (guanosine(2251)-2'-O)-methyltransferase(EC 2.1.1.185)	41	0.05	RAST2:fig|442.17.peg.963	963	Yes	Yes
7-D3	7	PR01	PC07	D03	D	3	515	F08	144747, 1872269, 2920385	unambiguous, unambiguous, ambiguous	144747	144746		23S rRNA (guanosine(2251)-2'-O)-methyltransferase(EC 2.1.1.185)	41	0.05	RAST2:fig|442.17.peg.963	963	Yes	Yes
7-E3	7	PR01	PC07	E03	E	3	515	F08	144747, 1872269, 2920385	unambiguous, unambiguous, ambiguous	144747	144746		23S rRNA (guanosine(2251)-2'-O)-methyltransferase(EC 2.1.1.185)	41	0.05	RAST2:fig|442.17.peg.963	963	Yes	Yes
7-F3	7	PR01	PC07	F03	F	3	515	F08	144747, 1872269, 2920385	unambiguous, unambiguous, ambiguous	144747	144746		23S rRNA (guanosine(2251)-2'-O)-methyltransferase(EC 2.1.1.185)	41	0.05	RAST2:fig|442.17.peg.963	963	Yes	Yes
7-G3	7	PR01	PC07	G03	G	3	515	F08	144747, 1872269, 2920385	unambiguous, unambiguous, ambiguous	144747	144746		23S rRNA (guanosine(2251)-2'-O)-methyltransferase(EC 2.1.1.185)	41	0.05	RAST2:fig|442.17.peg.963	963	Yes	Yes
7-H3	7	PR01	PC07	H03	H	3	515	F08	144747, 1872269, 2920385	unambiguous, unambiguous, ambiguous	144747	144746		23S rRNA (guanosine(2251)-2'-O)-methyltransferase(EC 2.1.1.185)	41	0.05	RAST2:fig|442.17.peg.963	963	Yes	Yes
7-A4	7	PR01	PC07	A04	A	4	515	E09	31347	unambiguous	31347	31347		Nitroreductase family protein	268	0.44	RAST2:fig|442.17.peg.864	864	Yes	Yes
7-B4	7	PR01	PC07	B04	B	4	515	E09	31347	unambiguous	31347	31347		Nitroreductase family protein	268	0.44	RAST2:fig|442.17.peg.864	864	Yes	Yes
7-C4	7	PR01	PC07	C04	C	4	515	E05	2121180	unambiguous	2121180	2121180		Multimodular transpeptidase-transglycosylase (EC2.4.1.129) (EC 3.4.-.-)	2468	0.93	RAST2:fig|442.17.peg.2951	2951	Yes	Yes
7-D4	7	PR01	PC07	D04	D	4	515	E05	2121180	unambiguous	2121180	2121180		Multimodular transpeptidase-transglycosylase (EC2.4.1.129) (EC 3.4.-.-)	2468	0.93	RAST2:fig|442.17.peg.2951	2951	Yes	Yes
7-E4	7	PR01	PC07	E04	E	4	515	D06	2051912, 3059281	unambiguous, ambiguous	2051912	2051912		hypothetical protein	443	0.65	RAST2:fig|442.17.peg.2893	2893	Yes	Yes
7-F4	7	PR01	PC07	F04	F	4	515	D06	2051912, 3059281	unambiguous, ambiguous	2051912	2051912		hypothetical protein	443	0.65	RAST2:fig|442.17.peg.2893	2893	Yes	Yes
7-G4	7	PR01	PC07	G04	G	4	515	D06	2051912, 3059281	unambiguous, ambiguous	2051912	2051912		hypothetical protein	443	0.65	RAST2:fig|442.17.peg.2893	2893	Yes	Yes
7-H4	7	PR01	PC07	H04	H	4	515	D06	2051912, 3059281	unambiguous, ambiguous	2051912	2051912		hypothetical protein	443	0.65	RAST2:fig|442.17.peg.2893	2893	Yes	Yes
7-A5	7	PR01	PC07	A05	A	5	515	D01	3369157	unambiguous	3369157	3369157		Gluconolactonase (EC 3.1.1.17)	166	0.14	RAST2:fig|442.17.peg.1283	1283	Yes	Yes
7-B5	7	PR01	PC07	B05	B	5	515	D01	3369157	unambiguous	3369157	3369157		Gluconolactonase (EC 3.1.1.17)	166	0.14	RAST2:fig|442.17.peg.1283	1283	Yes	Yes
7-C5	7	PR01	PC07	C05	C	5	515	A10	115811, 653014	unambiguous, ambiguous	115811	115811		Putative regulatory protein	66	0.14	RAST2:fig|442.17.peg.931	931	Yes	Yes
7-D5	7	PR01	PC07	D05	D	5	515	A10	115811, 653014	unambiguous, ambiguous	115811	115811		Putative regulatory protein	66	0.14	RAST2:fig|442.17.peg.931	931	Yes	Yes
7-E5	7	PR01	PC07	E05	E	5	515	A10	115811, 653014	unambiguous, ambiguous	115811	115811		Putative regulatory protein	66	0.14	RAST2:fig|442.17.peg.931	931	Yes	Yes
7-F5	7	PR01	PC07	F05	F	5	515	A10	115811, 653014	unambiguous, ambiguous	115811	115811		Putative regulatory protein	66	0.14	RAST2:fig|442.17.peg.931	931	Yes	Yes
7-G5	7	PR01	PC07	G05	G	5	514	H12	2408611, 2991484	ambiguous, ambiguous	2408611			NA	NA	NA	Prediction Incorrect	Unknown	No	No
7-H5	7	PR01	PC07	H05	H	5	514	H12	2408611, 2991484	ambiguous, ambiguous	2408611			NA	NA	NA	Prediction Incorrect	Unknown	No	No
7-A6	7	PR01	PC07	A06	A	6	514	H12	2408611, 2991484	ambiguous, ambiguous	2408611			NA	NA	NA	Prediction Incorrect	Unknown	No	No
7-B6	7	PR01	PC07	B06	B	6	514	H12	2408611, 2991484	ambiguous, ambiguous	2408611			NA	NA	NA	Prediction Incorrect	Unknown	No	No
7-C6	7	PR01	PC07	C06	C	6	514	H10	671781	unambiguous	671781	671781		hypothetical protein	550	0.62	RAST2:fig|442.17.peg.1546	1546	Yes	Yes
7-D6	7	PR01	PC07	D06	D	6	514	H10	671781	unambiguous	671781	671781		hypothetical protein	550	0.62	RAST2:fig|442.17.peg.1546	1546	Yes	Yes
7-E6	7	PR01	PC07	E06	E	6	514	H06	1338229, 2069985, 2846368	ambiguous, ambiguous, unambiguous	1338229	2846368		None	NA	NA	None	None	Yes	No
7-F6	7	PR01	PC07	F06	F	6	514	H06	1338229, 2069985, 2846368	ambiguous, ambiguous, unambiguous	1338229	2846368		None	NA	NA	None	None	Yes	No
7-G6	7	PR01	PC07	G06	G	6	514	H06	1338229, 2069985, 2846368	ambiguous, ambiguous, unambiguous	1338229	2846368		None	NA	NA	None	None	Yes	No
7-H6	7	PR01	PC07	H06	H	6	514	H06	1338229, 2069985, 2846368	ambiguous, ambiguous, unambiguous	1338229	2846368		None	NA	NA	None	None	Yes	No
7-A7	7	PR01	PC07	A07	A	7	514	H06	1338229, 2069985, 2846368	ambiguous, ambiguous, unambiguous	1338229	2846368		None	NA	NA	None	None	Yes	No
7-B7	7	PR01	PC07	B07	B	7	514	H06	1338229, 2069985, 2846368	ambiguous, ambiguous, unambiguous	1338229	2846368		None	NA	NA	None	None	Yes	No
7-C7	7	PR01	PC07	C07	C	7	514	G08	1660657	ambiguous	1660657	1660657		hypothetical protein	474	0.5	RAST2:fig|442.17.peg.2516	2516	Yes	Yes
7-D7	7	PR01	PC07	D07	D	7	514	G08	1660657	ambiguous	1660657	1660657		hypothetical protein	474	0.5	RAST2:fig|442.17.peg.2516	2516	Yes	Yes
7-E7	7	PR01	PC07	E07	E	7								Blank
7-F7	7	PR01	PC07	F07	F	7	514	G02	1716501, 3270549	ambiguous, unambiguous	3270549	3270549		Transcriptional regulator, HxlR family	198	0.4	RAST2:fig|442.17.peg.797	797	Yes	Yes
7-G7	7	PR01	PC07	G07	G	7	514	G02	1716501, 3270549	ambiguous, unambiguous	3270549	3270549		Transcriptional regulator, HxlR family	198	0.4	RAST2:fig|442.17.peg.797	797	Yes	Yes
7-H7	7	PR01	PC07	H07	H	7	514	G02	1716501, 3270549	ambiguous, unambiguous	3270549	3270549		Transcriptional regulator, HxlR family	198	0.4	RAST2:fig|442.17.peg.797	797	Yes	Yes
7-A8	7	PR01	PC07	A08	A	8	514	G02	1716501, 3270549	ambiguous, unambiguous	3270549	3270549		Transcriptional regulator, HxlR family	198	0.4	RAST2:fig|442.17.peg.797	797	Yes	Yes
7-B8	7	PR01	PC07	B08	B	8	514	E11	1994081, 2034858	ambiguous, unambiguous	2034858	2034857		hypothetical protein	105	0.24	RAST2:fig|442.17.peg.2873	2873	Yes	Yes
7-C8	7	PR01	PC07	C08	C	8	514	E11	1994081, 2034858	ambiguous, unambiguous	2034858	2034857		hypothetical protein	105	0.24	RAST2:fig|442.17.peg.2873	2873	Yes	Yes
7-D8	7	PR01	PC07	D08	D	8	514	E11	1994081, 2034858	ambiguous, unambiguous	2034858	2034858		hypothetical protein	106	0.24	RAST2:fig|442.17.peg.2873	2873	Yes	Yes
7-E8	7	PR01	PC07	E08	E	8	514	E11	1994081, 2034858	ambiguous, unambiguous	2034858	2034857		hypothetical protein	105	0.24	RAST2:fig|442.17.peg.2873	2873	Yes	Yes
7-F8	7	PR01	PC07	F08	F	8	514	E06	2637088	unambiguous	2637088	2637088		Nitrogen regulation protein NR(I), GlnG (=NtrC)	525	0.72	RAST2:fig|442.17.peg.172	172	Yes	Yes
7-G8	7	PR01	PC07	G08	G	8	514	E06	2637088	unambiguous	2637088	2637088		Nitrogen regulation protein NR(I), GlnG (=NtrC)	525	0.72	RAST2:fig|442.17.peg.172	172	Yes	Yes
7-H8	7	PR01	PC07	H08	H	8	514	E05	1090069, 1994081	unambiguous, ambiguous	1090069	1090069		DNA recombination and repair protein RecF	39	0.04	RAST2:fig|442.17.peg.1963	1963	Yes	Yes
7-A9	7	PR01	PC07	A09	A	9	514	E05	1090069, 1994081	unambiguous, ambiguous	1090069	1090069		DNA recombination and repair protein RecF	39	0.04	RAST2:fig|442.17.peg.1963	1963	Yes	Yes
7-B9	7	PR01	PC07	B09	B	9	514	E05	1090069, 1994081	unambiguous, ambiguous	1090069	1090069		DNA recombination and repair protein RecF	39	0.04	RAST2:fig|442.17.peg.1963	1963	Yes	Yes
7-C9	7	PR01	PC07	C09	C	9	514	E05	1090069, 1994081	unambiguous, ambiguous	1090069	1090069		DNA recombination and repair protein RecF	39	0.04	RAST2:fig|442.17.peg.1963	1963	Yes	Yes
7-D9	7	PR01	PC07	D09	D	9	514	D11	2756450	unambiguous	2756450	2756450		Transcriptional regulator, AcrR family	593	0.92	RAST2:fig|442.17.peg.316	316	Yes	Yes
7-E9	7	PR01	PC07	E09	E	9	514	D11	2756450	unambiguous	2756450	2756450		Transcriptional regulator, AcrR family	593	0.92	RAST2:fig|442.17.peg.316	316	Yes	Yes
7-F9	7	PR01	PC07	F09	F	9	514	C12	809291	unambiguous	809291	809291		hypothetical protein	396	0.89	RAST2:fig|442.17.peg.1679	1679	Yes	Yes
7-G9	7	PR01	PC07	G09	G	9	514	C12	809291	unambiguous	809291	809291		hypothetical protein	396	0.89	RAST2:fig|442.17.peg.1679	1679	Yes	Yes
7-H9	7	PR01	PC07	H09	H	9	514	C11	3349704	unambiguous	3349704	3349703		tRNA (adenine(37)-N6)-methyltransferase	56	0.4	RAST2:fig|442.17.peg.1250	1250	Yes	Yes
7-A10	7	PR01	PC07	A10	A	10	514	C11	3349704	unambiguous	3349704	3349703		tRNA (adenine(37)-N6)-methyltransferase	56	0.4	RAST2:fig|442.17.peg.1250	1250	Yes	Yes
7-B10	7	PR01	PC07	B10	B	10	514	C02	961773, 2186465, 2259144	ambiguous, ambiguous, unambiguous	2259144	2259144		Rrf2 family transcriptional regulator, group III	85	0.22	RAST2:fig|442.17.peg.3106	3106	Yes	Yes
7-C10	7	PR01	PC07	C10	C	10	514	C02	961773, 2186465, 2259144	ambiguous, ambiguous, unambiguous	2259144	2259144		Rrf2 family transcriptional regulator, group III	85	0.22	RAST2:fig|442.17.peg.3106	3106	Yes	Yes
7-D10	7	PR01	PC07	D10	D	10	514	C02	961773, 2186465, 2259144	ambiguous, ambiguous, unambiguous	2259144	2259144		Rrf2 family transcriptional regulator, group III	85	0.22	RAST2:fig|442.17.peg.3106	3106	Yes	Yes
7-E10	7	PR01	PC07	E10	E	10	514	C02	961773, 2186465, 2259144	ambiguous, ambiguous, unambiguous	2259144	2259144		Rrf2 family transcriptional regulator, group III	85	0.22	RAST2:fig|442.17.peg.3106	3106	Yes	Yes
7-F10	7	PR01	PC07	F10	F	10	514	C02	961773, 2186465, 2259144	ambiguous, ambiguous, unambiguous	2259144	2259144		Rrf2 family transcriptional regulator, group III	85	0.22	RAST2:fig|442.17.peg.3106	3106	Yes	Yes
7-G10	7	PR01	PC07	G10	G	10	514	C02	961773, 2186465, 2259144	ambiguous, ambiguous, unambiguous	2259144	2259144		Rrf2 family transcriptional regulator, group III	85	0.22	RAST2:fig|442.17.peg.3106	3106	Yes	Yes
7-H10	7	PR01	PC07	H10	H	10	514	C01	2005336	unambiguous	2005336	2005336		Histidine ammonia-lyase (EC 4.3.1.3)	166	0.11	RAST2:fig|442.17.peg.2844	2844	Yes	Yes
7-A11	7	PR01	PC07	A11	A	11	514	C01	2005336	unambiguous	2005336	2005336		Histidine ammonia-lyase (EC 4.3.1.3)	166	0.11	RAST2:fig|442.17.peg.2844	2844	Yes	Yes
7-B11	7	PR01	PC07	B11	B	11	514	B04	657627, 1594860, 2296584, 3203110	ambiguous, unambiguous, unambiguous, ambiguous	2296584	2296584		Arylesterase	571	0.59	RAST2:fig|442.17.peg.3147	3147	Yes	Yes
7-C11	7	PR01	PC07	C11	C	11	514	B04	657627, 1594860, 2296584, 3203110	ambiguous, unambiguous, unambiguous, ambiguous	2296584	2296584		Arylesterase	571	0.59	RAST2:fig|442.17.peg.3147	3147	Yes	Yes
7-D11	7	PR01	PC07	D11	D	11	514	B04	657627, 1594860, 2296584, 3203110	ambiguous, unambiguous, unambiguous, ambiguous	2296584	2296584		Arylesterase	571	0.59	RAST2:fig|442.17.peg.3147	3147	Yes	Yes
7-E11	7	PR01	PC07	E11	E	11	514	B04	657627, 1594860, 2296584, 3203110	ambiguous, unambiguous, unambiguous, ambiguous	2296584	2296584		Arylesterase	571	0.59	RAST2:fig|442.17.peg.3147	3147	Yes	Yes
7-F11	7	PR01	PC07	F11	F	11	514	B04	657627, 1594860, 2296584, 3203110	ambiguous, unambiguous, unambiguous, ambiguous	2296584	2296584		Arylesterase	571	0.59	RAST2:fig|442.17.peg.3147	3147	Yes	Yes
7-G11	7	PR01	PC07	G11	G	11	514	B04	657627, 1594860, 2296584, 3203110	ambiguous, unambiguous, unambiguous, ambiguous	2296584	2296584		Arylesterase	571	0.59	RAST2:fig|442.17.peg.3147	3147	Yes	Yes
7-H11	7	PR01	PC07	H11	H	11	514	B04	657627, 1594860, 2296584, 3203110	ambiguous, unambiguous, unambiguous, ambiguous	2296584	2296584		Arylesterase	571	0.59	RAST2:fig|442.17.peg.3147	3147	Yes	Yes
7-A12	7	PR01	PC07	A12	A	12	514	B04	657627, 1594860, 2296584, 3203110	ambiguous, unambiguous, unambiguous, ambiguous	2296584	2296584		Arylesterase	571	0.59	RAST2:fig|442.17.peg.3147	3147	Yes	Yes
7-B12	7	PR01	PC07	B12	B	12	514	B03	3122449, 3203110	ambiguous, unambiguous	3203110	3203110		Type I restriction-modification system,DNA-methyltransferase subunit M (EC 2.1.1.72)	123	0.08	RAST2:fig|442.17.peg.720	720	Yes	Yes
7-C12	7	PR01	PC07	C12	C	12	514	B03	3122449, 3203110	ambiguous, unambiguous	3203110	3203110		Type I restriction-modification system,DNA-methyltransferase subunit M (EC 2.1.1.72)	123	0.08	RAST2:fig|442.17.peg.720	720	Yes	Yes
7-D12	7	PR01	PC07	D12	D	12	514	B03	3122449, 3203110	ambiguous, unambiguous	3203110	3203110		Type I restriction-modification system,DNA-methyltransferase subunit M (EC 2.1.1.72)	123	0.08	RAST2:fig|442.17.peg.720	720	Yes	Yes
7-E12	7	PR01	PC07	E12	E	12	514	B03	3122449, 3203110	ambiguous, unambiguous	3203110	3203110		Type I restriction-modification system,DNA-methyltransferase subunit M (EC 2.1.1.72)	123	0.08	RAST2:fig|442.17.peg.720	720	Yes	Yes
7-F12	7	PR01	PC07	F12	F	12	514	A06	1805082, 2763250, 3101036	unambiguous, ambiguous, ambiguous	3101036	1805082		Efflux transport system, outer membrane factor(OMF) lipoprotein	876	0.53	RAST2:fig|442.17.peg.2651	2651	Yes	No
7-G12	7	PR01	PC07	G12	G	12	514	A06	1805082, 2763250, 3101036	unambiguous, ambiguous, ambiguous	3101036	1805081		Efflux transport system, outer membrane factor(OMF) lipoprotein	875	0.53	RAST2:fig|442.17.peg.2651	2651	Yes	No
7-H12	7	PR01	PC07	H12	H	12	514	A06	1805082, 2763250, 3101036	unambiguous, ambiguous, ambiguous	3101036	1805081		Efflux transport system, outer membrane factor(OMF) lipoprotein	875	0.53	RAST2:fig|442.17.peg.2651	2651	Yes	No
8-A1	8	PR01	PC08	A01	A	1	514	A06	1805082, 2763250, 3101036	unambiguous, ambiguous, ambiguous	3101036	1805082		Efflux transport system, outer membrane factor(OMF) lipoprotein	876	0.53	RAST2:fig|442.17.peg.2651	2651	Yes	No
8-B1	8	PR01	PC08	B01	B	1	514	A06	1805082, 2763250, 3101036	unambiguous, ambiguous, ambiguous	3101036	1805081		Efflux transport system, outer membrane factor(OMF) lipoprotein	875	0.53	RAST2:fig|442.17.peg.2651	2651	Yes	No
8-C1	8	PR01	PC08	C01	C	1	514	A06	1805082, 2763250, 3101036	unambiguous, ambiguous, ambiguous	3101036	1805082		Efflux transport system, outer membrane factor(OMF) lipoprotein	876	0.53	RAST2:fig|442.17.peg.2651	2651	Yes	No
8-D1	8	PR01	PC08	D01	D	1	514	A04	943668, 2034226	unambiguous, ambiguous	943668	943668		hypothetical protein	290	0.69	RAST2:fig|442.17.peg.1835	1835	Yes	Yes
8-E1	8	PR01	PC08	E01	E	1	514	A04	943668, 2034226	unambiguous, ambiguous	943668	943668		hypothetical protein	290	0.69	RAST2:fig|442.17.peg.1835	1835	Yes	Yes
8-F1	8	PR01	PC08	F01	F	1	514	A04	943668, 2034226	unambiguous, ambiguous	943668	943668		hypothetical protein	290	0.69	RAST2:fig|442.17.peg.1835	1835	Yes	Yes
8-G1	8	PR01	PC08	G01	G	1	514	A04	943668, 2034226	unambiguous, ambiguous	943668	943668		hypothetical protein	290	0.69	RAST2:fig|442.17.peg.1835	1835	Yes	Yes
8-H1	8	PR01	PC08	H01	H	1	514	A01	1050514, 2646194	ambiguous, ambiguous	1050514	1050514		hypothetical protein	384	0.3	RAST2:fig|442.17.peg.1932	1932	Yes	Yes
8-A2	8	PR01	PC08	A02	A	2	514	A01	1050514, 2646194	ambiguous, ambiguous	1050514	1050514		hypothetical protein	384	0.3	RAST2:fig|442.17.peg.1932	1932	Yes	Yes
8-B2	8	PR01	PC08	B02	B	2								Blank
8-C2	8	PR01	PC08	C02	C	2	514	A01	1050514, 2646194	ambiguous, ambiguous	1050514	1050514		hypothetical protein	384	0.3	RAST2:fig|442.17.peg.1932	1932	Yes	Yes
8-D2	8	PR01	PC08	D02	D	2	514	A01	1050514, 2646194	ambiguous, ambiguous	1050514	1050514		hypothetical protein	384	0.3	RAST2:fig|442.17.peg.1932	1932	Yes	Yes
8-E2	8	PR01	PC08	E02	E	2	513	G04	1279594, 1917522, 1950083, 3067366	ambiguous, unambiguous, ambiguous, unambiguous	1950083	3067366		hypothetical protein	37	0.09	RAST2:fig|442.17.peg.600	600	Yes	No
8-F2	8	PR01	PC08	F02	F	2	513	G04	1279594, 1917522, 1950083, 3067366	ambiguous, unambiguous, ambiguous, unambiguous	1950083	3067366		hypothetical protein	37	0.09	RAST2:fig|442.17.peg.600	600	Yes	No
8-G2	8	PR01	PC08	G02	G	2	513	G04	1279594, 1917522, 1950083, 3067366	ambiguous, unambiguous, ambiguous, unambiguous	1950083	3067366		hypothetical protein	37	0.09	RAST2:fig|442.17.peg.600	600	Yes	No
8-H2	8	PR01	PC08	H02	H	2	513	G04	1279594, 1917522, 1950083, 3067366	ambiguous, unambiguous, ambiguous, unambiguous	1950083	3067366		hypothetical protein	37	0.09	RAST2:fig|442.17.peg.600	600	Yes	No
8-A3	8	PR01	PC08	A03	A	3	513	G04	1279594, 1917522, 1950083, 3067366	ambiguous, unambiguous, ambiguous, unambiguous	1950083	3067366		hypothetical protein	37	0.09	RAST2:fig|442.17.peg.600	600	Yes	No
8-B3	8	PR01	PC08	B03	B	3	513	G04	1279594, 1917522, 1950083, 3067366	ambiguous, unambiguous, ambiguous, unambiguous	1950083	3067366		hypothetical protein	37	0.09	RAST2:fig|442.17.peg.600	600	Yes	No
8-C3	8	PR01	PC08	C03	C	3	513	G04	1279594, 1917522, 1950083, 3067366	ambiguous, unambiguous, ambiguous, unambiguous	1950083	3067366		hypothetical protein	37	0.09	RAST2:fig|442.17.peg.600	600	Yes	No
8-D3	8	PR01	PC08	D03	D	3	513	G04	1279594, 1917522, 1950083, 3067366	ambiguous, unambiguous, ambiguous, unambiguous	1950083	3067366		hypothetical protein	37	0.09	RAST2:fig|442.17.peg.600	600	Yes	No
8-E3	8	PR01	PC08	E03	E	3	513	F06	1162895, 2794519, 3336559	ambiguous, unambiguous, ambiguous	3336559	3336559		Type IV secretory pathway, VirD2 components(relaxase)	439	0.21	RAST2:fig|442.17.peg.1238	1238	Yes	Yes
8-F3	8	PR01	PC08	F03	F	3	513	F06	1162895, 2794519, 3336559	ambiguous, unambiguous, ambiguous	3336559	3336559		Type IV secretory pathway, VirD2 components(relaxase)	439	0.21	RAST2:fig|442.17.peg.1238	1238	Yes	Yes
8-G3	8	PR01	PC08	G03	G	3	513	F06	1162895, 2794519, 3336559	ambiguous, unambiguous, ambiguous	3336559	3336559		Type IV secretory pathway, VirD2 components(relaxase)	439	0.21	RAST2:fig|442.17.peg.1238	1238	Yes	Yes
8-H3	8	PR01	PC08	H03	H	3	513	F06	1162895, 2794519, 3336559	ambiguous, unambiguous, ambiguous	3336559	3336559		Type IV secretory pathway, VirD2 components(relaxase)	439	0.21	RAST2:fig|442.17.peg.1238	1238	Yes	Yes
8-A4	8	PR01	PC08	A04	A	4	513	F06	1162895, 2794519, 3336559	ambiguous, unambiguous, ambiguous	3336559	3336559		Type IV secretory pathway, VirD2 components(relaxase)	439	0.21	RAST2:fig|442.17.peg.1238	1238	Yes	Yes
8-B4	8	PR01	PC08	B04	B	4	513	F06	1162895, 2794519, 3336559	ambiguous, unambiguous, ambiguous	3336559	3336559		Type IV secretory pathway, VirD2 components(relaxase)	439	0.21	RAST2:fig|442.17.peg.1238	1238	Yes	Yes
8-C4	8	PR01	PC08	C04	C	4	513	F05	1464847, 1804838, 2104346, 3230714, 3336559	unambiguous, ambiguous, ambiguous, unambiguous, ambiguous	2104346	3230714		Uncharacterized MFS-type transporter	904	0.59	RAST2:fig|442.17.peg.753	753	Yes	No
8-D4	8	PR01	PC08	D04	D	4	513	F05	1464847, 1804838, 2104346, 3230714, 3336559	unambiguous, ambiguous, ambiguous, unambiguous, ambiguous	2104346	3230714		Uncharacterized MFS-type transporter	904	0.59	RAST2:fig|442.17.peg.753	753	Yes	No
8-E4	8	PR01	PC08	E04	E	4	513	F05	1464847, 1804838, 2104346, 3230714, 3336559	unambiguous, ambiguous, ambiguous, unambiguous, ambiguous	2104346	3230714	3336559	Uncharacterized MFS-type transporter, Type IV secretory pathway, VirD2 components(relaxase)	904439	0.59, 0.21	RAST2:fig|442.17.peg.753, RAST2:fig|442.17.peg.1238	753, 1238	Yes	No
8-F4	8	PR01	PC08	F04	F	4	513	F05	1464847, 1804838, 2104346, 3230714, 3336559	unambiguous, ambiguous, ambiguous, unambiguous, ambiguous	2104346	3230714	3336559	Uncharacterized MFS-type transporter, Type IV secretory pathway, VirD2 components(relaxase)	904439	0.59, 0.21	RAST2:fig|442.17.peg.753, RAST2:fig|442.17.peg.1238	753, 1238	Yes	No
8-G4	8	PR01	PC08	G04	G	4	513	F05	1464847, 1804838, 2104346, 3230714, 3336559	unambiguous, ambiguous, ambiguous, unambiguous, ambiguous	2104346	3230714	3336559	Uncharacterized MFS-type transporter, Type IV secretory pathway, VirD2 components(relaxase)	904439	0.59, 0.21	RAST2:fig|442.17.peg.753, RAST2:fig|442.17.peg.1238	753, 1238	Yes	No
8-H4	8	PR01	PC08	H04	H	4	513	F05	1464847, 1804838, 2104346, 3230714, 3336559	unambiguous, ambiguous, ambiguous, unambiguous, ambiguous	2104346	3230714	3336559	Uncharacterized MFS-type transporter, Type IV secretory pathway, VirD2 components(relaxase)	904439	0.59, 0.21	RAST2:fig|442.17.peg.753, RAST2:fig|442.17.peg.1238	753, 1238	Yes	No
8-A5	8	PR01	PC08	A05	A	5	513	F05	1464847, 1804838, 2104346, 3230714, 3336559	unambiguous, ambiguous, ambiguous, unambiguous, ambiguous	2104346	3230714		Uncharacterized MFS-type transporter	904	0.59	RAST2:fig|442.17.peg.753	753	Yes	No
8-B5	8	PR01	PC08	B05	B	5	513	F05	1464847, 1804838, 2104346, 3230714, 3336559	unambiguous, ambiguous, ambiguous, unambiguous, ambiguous	2104346	3230714		Uncharacterized MFS-type transporter	904	0.59	RAST2:fig|442.17.peg.753	753	Yes	No
8-C5	8	PR01	PC08	C05	C	5	513	F05	1464847, 1804838, 2104346, 3230714, 3336559	unambiguous, ambiguous, ambiguous, unambiguous, ambiguous	2104346	3230714		Uncharacterized MFS-type transporter	904	0.59	RAST2:fig|442.17.peg.753	753	Yes	No
8-D5	8	PR01	PC08	D05	D	5	513	F05	1464847, 1804838, 2104346, 3230714, 3336559	unambiguous, ambiguous, ambiguous, unambiguous, ambiguous	2104346	3230714		Uncharacterized MFS-type transporter	904	0.59	RAST2:fig|442.17.peg.753	753	Yes	No
8-E5	8	PR01	PC08	E05	E	5	513	E09	51200	unambiguous	51200	51199		hypothetical protein	195	0.08	RAST2:fig|442.17.peg.879	879	Yes	Yes
8-F5	8	PR01	PC08	F05	F	5	513	E09	51200	unambiguous	51200	51200		hypothetical protein	196	0.08	RAST2:fig|442.17.peg.879	879	Yes	Yes
8-G5	8	PR01	PC08	G05	G	5	513	D02	3280127	unambiguous	3280127	3280127		hypothetical protein	80	0.47	RAST2:fig|442.17.peg.808	808	Yes	Yes
8-H5	8	PR01	PC08	H05	H	5	513	D02	3280127	unambiguous	3280127	3280127		hypothetical protein	80	0.47	RAST2:fig|442.17.peg.808	808	Yes	Yes
8-A6	8	PR01	PC08	A06	A	6	513	D01	158207, 1626936, 2628418, 3346556	ambiguous, unambiguous, unambiguous, unambiguous	3346556	3346556		Transcriptional regulator, LysR family	636	0.73	RAST2:fig|442.17.peg.1246	1246	Yes	Yes
8-B6	8	PR01	PC08	B06	B	6	513	D01	158207, 1626936, 2628418, 3346556	ambiguous, unambiguous, unambiguous, unambiguous	3346556	3346556		Transcriptional regulator, LysR family	636	0.73	RAST2:fig|442.17.peg.1246	1246	Yes	Yes
8-C6	8	PR01	PC08	C06	C	6	513	D01	158207, 1626936, 2628418, 3346556	ambiguous, unambiguous, unambiguous, unambiguous	3346556	3346556		Transcriptional regulator, LysR family	636	0.73	RAST2:fig|442.17.peg.1246	1246	Yes	Yes
8-D6	8	PR01	PC08	D06	D	6	513	D01	158207, 1626936, 2628418, 3346556	ambiguous, unambiguous, unambiguous, unambiguous	3346556			NA	NA	NA	Prediction Incorrect	Unknown	No	No
8-E6	8	PR01	PC08	E06	E	6	513	D01	158207, 1626936, 2628418, 3346556	ambiguous, unambiguous, unambiguous, unambiguous	3346556			NA	NA	NA	Prediction Incorrect	Unknown	No	No
8-F6	8	PR01	PC08	F06	F	6	513	D01	158207, 1626936, 2628418, 3346556	ambiguous, unambiguous, unambiguous, unambiguous	3346556			NA	NA	NA	Prediction Incorrect	Unknown	No	No
8-G6	8	PR01	PC08	G06	G	6	513	D01	158207, 1626936, 2628418, 3346556	ambiguous, unambiguous, unambiguous, unambiguous	3346556			NA	NA	NA	Prediction Incorrect	Unknown	No	No
8-H6	8	PR01	PC08	H06	H	6	513	D01	158207, 1626936, 2628418, 3346556	ambiguous, unambiguous, unambiguous, unambiguous	3346556	3346556		Transcriptional regulator, LysR family	636	0.73	RAST2:fig|442.17.peg.1246	1246	Yes	Yes
8-A7	8	PR01	PC08	A07	A	7	513	B11	426540, 837731, 928598	ambiguous, unambiguous, ambiguous	837731	837731		2-Keto-D-gluconate dehydrogenase (EC 1.1.99.4),membrane-bound, gamma subunit	337	0.55	RAST2:fig|442.17.peg.1704	1704	Yes	Yes
8-B7	8	PR01	PC08	B07	B	7	513	B11	426540, 837731, 928598	ambiguous, unambiguous, ambiguous	837731	837731		2-Keto-D-gluconate dehydrogenase (EC 1.1.99.4),membrane-bound, gamma subunit	337	0.55	RAST2:fig|442.17.peg.1704	1704	Yes	Yes
8-C7	8	PR01	PC08	C07	C	7	513	B11	426540, 837731, 928598	ambiguous, unambiguous, ambiguous	837731	837731		2-Keto-D-gluconate dehydrogenase (EC 1.1.99.4),membrane-bound, gamma subunit	337	0.55	RAST2:fig|442.17.peg.1704	1704	Yes	Yes
8-D7	8	PR01	PC08	D07	D	7	513	B11	426540, 837731, 928598	ambiguous, unambiguous, ambiguous	837731	837731		2-Keto-D-gluconate dehydrogenase (EC 1.1.99.4),membrane-bound, gamma subunit	337	0.55	RAST2:fig|442.17.peg.1704	1704	Yes	Yes
8-E7	8	PR01	PC08	E07	E	7								Blank
8-F7	8	PR01	PC08	F07	F	7	513	B11	426540, 837731, 928598	ambiguous, unambiguous, ambiguous	837731	837731		2-Keto-D-gluconate dehydrogenase (EC 1.1.99.4),membrane-bound, gamma subunit	337	0.55	RAST2:fig|442.17.peg.1704	1704	Yes	Yes
8-G7	8	PR01	PC08	G07	G	7	513	B11	426540, 837731, 928598	ambiguous, unambiguous, ambiguous	837731	837731		2-Keto-D-gluconate dehydrogenase (EC 1.1.99.4),membrane-bound, gamma subunit	337	0.55	RAST2:fig|442.17.peg.1704	1704	Yes	Yes
8-H7	8	PR01	PC08	H07	H	7	513	B10	1153358, 1594136, 2922980	ambiguous, ambiguous, unambiguous	1153358	1594136		FIG00449901: hypothetical protein	499	0.66	RAST2:fig|442.17.peg.2454	2454	Yes	No
8-A8	8	PR01	PC08	A08	A	8	513	B10	1153358, 1594136, 2922980	ambiguous, ambiguous, unambiguous	1153358	1594136		FIG00449901: hypothetical protein	499	0.66	RAST2:fig|442.17.peg.2454	2454	Yes	No
8-B8	8	PR01	PC08	B08	B	8	513	B10	1153358, 1594136, 2922980	ambiguous, ambiguous, unambiguous	1153358	1594136		FIG00449901: hypothetical protein	499	0.66	RAST2:fig|442.17.peg.2454	2454	Yes	No
8-C8	8	PR01	PC08	C08	C	8	513	B10	1153358, 1594136, 2922980	ambiguous, ambiguous, unambiguous	1153358	1594136		FIG00449901: hypothetical protein	499	0.66	RAST2:fig|442.17.peg.2454	2454	Yes	No
8-D8	8	PR01	PC08	D08	D	8	513	B10	1153358, 1594136, 2922980	ambiguous, ambiguous, unambiguous	1153358	1594136		FIG00449901: hypothetical protein	499	0.66	RAST2:fig|442.17.peg.2454	2454	Yes	No
8-E8	8	PR01	PC08	E08	E	8	513	B10	1153358, 1594136, 2922980	ambiguous, ambiguous, unambiguous	1153358	1594136		FIG00449901: hypothetical protein	499	0.66	RAST2:fig|442.17.peg.2454	2454	Yes	No
8-F8	8	PR01	PC08	F08	F	8	513	B07	312605, 965111, 1156230, 2904017	unambiguous, ambiguous, unambiguous, ambiguous	2904017	1156230		None	NA	NA	None	None	Yes	No
8-G8	8	PR01	PC08	G08	G	8	513	B07	312605, 965111, 1156230, 2904017	unambiguous, ambiguous, unambiguous, ambiguous	2904017	1156230		None	NA	NA	None	None	Yes	No
8-H8	8	PR01	PC08	H08	H	8	513	B07	312605, 965111, 1156230, 2904017	unambiguous, ambiguous, unambiguous, ambiguous	2904017	1156230		None	NA	NA	None	None	Yes	No
8-A9	8	PR01	PC08	A09	A	9	513	B07	312605, 965111, 1156230, 2904017	unambiguous, ambiguous, unambiguous, ambiguous	2904017	1156230		None	NA	NA	None	None	Yes	No
8-B9	8	PR01	PC08	B09	B	9	513	B07	312605, 965111, 1156230, 2904017	unambiguous, ambiguous, unambiguous, ambiguous	2904017	1156230		None	NA	NA	None	None	Yes	No
8-C9	8	PR01	PC08	C09	C	9	513	B07	312605, 965111, 1156230, 2904017	unambiguous, ambiguous, unambiguous, ambiguous	2904017	1156230		None	NA	NA	None	None	Yes	No
8-D9	8	PR01	PC08	D09	D	9	513	B07	312605, 965111, 1156230, 2904017	unambiguous, ambiguous, unambiguous, ambiguous	2904017	1156230		None	NA	NA	None	None	Yes	No
8-E9	8	PR01	PC08	E09	E	9	513	B07	312605, 965111, 1156230, 2904017	unambiguous, ambiguous, unambiguous, ambiguous	2904017	1156230		None	NA	NA	None	None	Yes	No
8-F9	8	PR01	PC08	F09	F	9	513	B01	2167461, 3136880	ambiguous, unambiguous	2167461	2167461		Transcriptional regulator, LysR family	526	0.57	RAST2:fig|442.17.peg.2996	2996	Yes	Yes
8-G9	8	PR01	PC08	G09	G	9	513	B01	2167461, 3136880	ambiguous, unambiguous	2167461	2167461		Transcriptional regulator, LysR family	526	0.57	RAST2:fig|442.17.peg.2996	2996	Yes	Yes
8-H9	8	PR01	PC08	H09	H	9	513	B01	2167461, 3136880	ambiguous, unambiguous	2167461	2167461		Transcriptional regulator, LysR family	526	0.57	RAST2:fig|442.17.peg.2996	2996	Yes	Yes
8-A10	8	PR01	PC08	A10	A	10	513	B01	2167461, 3136880	ambiguous, unambiguous	2167461	2167461		Transcriptional regulator, LysR family	526	0.57	RAST2:fig|442.17.peg.2996	2996	Yes	Yes
8-B10	8	PR01	PC08	B10	B	10	512	H11	761281, 1990296, 2622044	ambiguous, unambiguous, unambiguous	2622044	2622044		Phosphoribosyl-ATP pyrophosphatase (EC 3.6.1.31)	154	0.38	RAST2:fig|442.17.peg.156	156	Yes	Yes
8-C10	8	PR01	PC08	C10	C	10	512	H11	761281, 1990296, 2622044	ambiguous, unambiguous, unambiguous	2622044	2622044		Phosphoribosyl-ATP pyrophosphatase (EC 3.6.1.31)	154	0.38	RAST2:fig|442.17.peg.156	156	Yes	Yes
8-D10	8	PR01	PC08	D10	D	10	512	H11	761281, 1990296, 2622044	ambiguous, unambiguous, unambiguous	2622044	2622044		Phosphoribosyl-ATP pyrophosphatase (EC 3.6.1.31)	154	0.38	RAST2:fig|442.17.peg.156	156	Yes	Yes
8-E10	8	PR01	PC08	E10	E	10	512	H11	761281, 1990296, 2622044	ambiguous, unambiguous, unambiguous	2622044	2622044		Phosphoribosyl-ATP pyrophosphatase (EC 3.6.1.31)	154	0.38	RAST2:fig|442.17.peg.156	156	Yes	Yes
8-F10	8	PR01	PC08	F10	F	10	512	H11	761281, 1990296, 2622044	ambiguous, unambiguous, unambiguous	2622044	2622044		Phosphoribosyl-ATP pyrophosphatase (EC 3.6.1.31)	154	0.38	RAST2:fig|442.17.peg.156	156	Yes	Yes
8-G10	8	PR01	PC08	G10	G	10	512	H11	761281, 1990296, 2622044	ambiguous, unambiguous, unambiguous	2622044	2622044		Phosphoribosyl-ATP pyrophosphatase (EC 3.6.1.31)	154	0.38	RAST2:fig|442.17.peg.156	156	Yes	Yes
8-H10	8	PR01	PC08	H10	H	10	512	H10	2683074	unambiguous	2683074	2683074		Mobile element protein	12	0.04	RAST2:fig|442.17.peg.222	222	Yes	Yes
8-A11	8	PR01	PC08	A11	A	11	512	H10	2683074	unambiguous	2683074	2683074		Mobile element protein	12	0.04	RAST2:fig|442.17.peg.222	222	Yes	Yes
8-B11	8	PR01	PC08	B11	B	11	512	H09	1138797	unambiguous	1138797	1138797		UPF0758 family protein	92	0.12	RAST2:fig|442.17.peg.2010	2010	Yes	Yes
8-C11	8	PR01	PC08	C11	C	11	512	H09	1138797	unambiguous	1138797	1138797		UPF0758 family protein	92	0.12	RAST2:fig|442.17.peg.2010	2010	Yes	Yes
8-D11	8	PR01	PC08	D11	D	11	512	H04	340013, 761281, 1103090	ambiguous, ambiguous, unambiguous	340013	1103089		Glutaryl-7-ACA acylase	865	0.44	RAST2:fig|442.17.peg.1976	1976	Yes	No
8-E11	8	PR01	PC08	E11	E	11	512	H04	340013, 761281, 1103090	ambiguous, ambiguous, unambiguous	340013	1103089		Glutaryl-7-ACA acylase	865	0.44	RAST2:fig|442.17.peg.1976	1976	Yes	No
8-F11	8	PR01	PC08	F11	F	11	512	H04	340013, 761281, 1103090	ambiguous, ambiguous, unambiguous	340013	1103090		Glutaryl-7-ACA acylase	864	0.44	RAST2:fig|442.17.peg.1976	1976	Yes	No
8-G11	8	PR01	PC08	G11	G	11	512	H04	340013, 761281, 1103090	ambiguous, ambiguous, unambiguous	340013	1103090		Glutaryl-7-ACA acylase	864	0.44	RAST2:fig|442.17.peg.1976	1976	Yes	No
8-H11	8	PR01	PC08	H11	H	11	512	H04	340013, 761281, 1103090	ambiguous, ambiguous, unambiguous	340013	1103089		Glutaryl-7-ACA acylase	865	0.44	RAST2:fig|442.17.peg.1976	1976	Yes	No
8-A12	8	PR01	PC08	A12	A	12	512	H04	340013, 761281, 1103090	ambiguous, ambiguous, unambiguous	340013	1103089		Glutaryl-7-ACA acylase	865	0.44	RAST2:fig|442.17.peg.1976	1976	Yes	No
8-B12	8	PR01	PC08	B12	B	12	512	D10	1926841	unambiguous	1926841	1926841		Two-component system sensor histidine kinase	177	0.1	RAST2:fig|442.17.peg.2776	2776	Yes	Yes
8-C12	8	PR01	PC08	C12	C	12	512	D10	1926841	unambiguous	1926841	1926841		Two-component system sensor histidine kinase	177	0.1	RAST2:fig|442.17.peg.2776	2776	Yes	Yes
8-D12	8	PR01	PC08	D12	D	12	512	D01	822982	unambiguous	822982	822982		hypothetical protein	495	0.47	RAST2:fig|442.17.peg.1689	1689	Yes	Yes
8-E12	8	PR01	PC08	E12	E	12	512	D01	822982	unambiguous	822982	822982		hypothetical protein	495	0.47	RAST2:fig|442.17.peg.1689	1689	Yes	Yes
8-F12	8	PR01	PC08	F12	F	12	512	C05	1854095, 1878257	ambiguous, ambiguous	1878257	1878257		hypothetical protein	393	0.99	RAST2:fig|442.17.peg.2725	2725	Yes	Yes
8-G12	8	PR01	PC08	G12	G	12	512	C05	1854095, 1878257	ambiguous, ambiguous	1878257	1878257		hypothetical protein	393	0.99	RAST2:fig|442.17.peg.2725	2725	Yes	Yes
8-H12	8	PR01	PC08	H12	H	12	512	C05	1854095, 1878257	ambiguous, ambiguous	1878257	1878257		hypothetical protein	393	0.99	RAST2:fig|442.17.peg.2725	2725	Yes	Yes
9-A1	9	PR01	PC09	A01	A	1	512	C05	1854095, 1878257	ambiguous, ambiguous	1878257	1878257		hypothetical protein	393	0.99	RAST2:fig|442.17.peg.2725	2725	Yes	Yes
9-B1	9	PR01	PC09	B01	B	1	512	A05	3067864	unambiguous	3067864	3067864		oxidoreductase of aldo/keto reductase family,subgroup 1	304	0.37	RAST2:fig|442.17.peg.601	601	Yes	Yes
9-C1	9	PR01	PC09	C01	C	1	512	A05	3067864	unambiguous	3067864	3067864		oxidoreductase of aldo/keto reductase family,subgroup 1	304	0.37	RAST2:fig|442.17.peg.601	601	Yes	Yes
9-D1	9	PR01	PC09	D01	D	1	510	G07	720440, 1634792	ambiguous, ambiguous	1634792	1634791		Pleiotropic regulatory protein	523	0.46	RAST2:fig|442.17.peg.2495	2495	Yes	Yes
9-E1	9	PR01	PC09	E01	E	1	510	G07	720440, 1634792	ambiguous, ambiguous	1634792	1634791		Pleiotropic regulatory protein	523	0.46	RAST2:fig|442.17.peg.2495	2495	Yes	Yes
9-F1	9	PR01	PC09	F01	F	1	510	G07	720440, 1634792	ambiguous, ambiguous	1634792	1634791		Pleiotropic regulatory protein	523	0.46	RAST2:fig|442.17.peg.2495	2495	Yes	Yes
9-G1	9	PR01	PC09	G01	G	1	510	G07	720440, 1634792	ambiguous, ambiguous	1634792	1634791		Pleiotropic regulatory protein	523	0.46	RAST2:fig|442.17.peg.2495	2495	Yes	Yes
9-H1	9	PR01	PC09	H01	H	1	510	F12	614248	ambiguous	614248	614248		FIG139438: lipoprotein B	15	0.03	RAST2:fig|442.17.peg.1485	1485	Yes	Yes
9-A2	9	PR01	PC09	A02	A	2	510	F12	614248	ambiguous	614248	614248		FIG139438: lipoprotein B	15	0.03	RAST2:fig|442.17.peg.1485	1485	Yes	Yes
9-B2	9	PR01	PC09	B02	B	2								Blank
9-C2	9	PR01	PC09	C02	C	2	510	F11	2304094, 2706898	ambiguous, ambiguous	2706898	2304093		Levansucrase (EC 2.4.1.10)	288	0.22	RAST2:fig|442.17.peg.3156	3156	Yes	No
9-D2	9	PR01	PC09	D02	D	2	510	F11	2304094, 2706898	ambiguous, ambiguous	2706898	2304093		Levansucrase (EC 2.4.1.10)	288	0.22	RAST2:fig|442.17.peg.3156	3156	Yes	No
9-E2	9	PR01	PC09	E02	E	2	510	F11	2304094, 2706898	ambiguous, ambiguous	2706898	2304093		Levansucrase (EC 2.4.1.10)	288	0.22	RAST2:fig|442.17.peg.3156	3156	Yes	No
9-F2	9	PR01	PC09	F02	F	2	510	F11	2304094, 2706898	ambiguous, ambiguous	2706898	2304093		Levansucrase (EC 2.4.1.10)	288	0.22	RAST2:fig|442.17.peg.3156	3156	Yes	No
9-G2	9	PR01	PC09	G02	G	2	510	F10	869273, 2428773	unambiguous, unambiguous	2428773	2428773		Glucose dehydrogenase, PQQ-dependent (EC1.1.5.2)	146	0.13	RAST2:fig|442.17.peg.1	1	Yes	Yes
9-H2	9	PR01	PC09	H02	H	2	510	F10	869273, 2428773	unambiguous, unambiguous	2428773	2428773		Glucose dehydrogenase, PQQ-dependent (EC1.1.5.2)	146	0.13	RAST2:fig|442.17.peg.1	1	Yes	Yes
9-A3	9	PR01	PC09	A03	A	3	510	F10	869273, 2428773	unambiguous, unambiguous	2428773	2428773		Glucose dehydrogenase, PQQ-dependent (EC1.1.5.2)	146	0.13	RAST2:fig|442.17.peg.1	1	Yes	Yes
9-B3	9	PR01	PC09	B03	B	3	510	F10	869273, 2428773	unambiguous, unambiguous	2428773	2428773		Glucose dehydrogenase, PQQ-dependent (EC1.1.5.2)	146	0.13	RAST2:fig|442.17.peg.1	1	Yes	Yes
9-C3	9	PR01	PC09	C03	C	3	510	F08	406102	unambiguous	406102	406102		Pimeloyl-[acyl-carrier protein] methyl esteresterase BioH (EC 3.1.1.85)	16	0.03	RAST2:fig|442.17.peg.1184	1184	Yes	Yes
9-D3	9	PR01	PC09	D03	D	3	510	F08	406102	unambiguous	406102	406102		Pimeloyl-[acyl-carrier protein] methyl esteresterase BioH (EC 3.1.1.85)	16	0.03	RAST2:fig|442.17.peg.1184	1184	Yes	Yes
9-E3	9	PR01	PC09	E03	E	3	510	F04	1668112	unambiguous	1668112	1668112		Putative oxidoreductase	78	0.1	RAST2:fig|442.17.peg.2523	2523	Yes	Yes
9-F3	9	PR01	PC09	F03	F	3	510	F04	1668112	unambiguous	1668112	1668112		Putative oxidoreductase	78	0.1	RAST2:fig|442.17.peg.2523	2523	Yes	Yes
9-G3	9	PR01	PC09	G03	G	3	510	E12	2322963, 2939637	ambiguous, unambiguous	2939637	2939637		Arabinose-proton symporter	65	0.05	RAST2:fig|442.17.peg.489	489	Yes	Yes
9-H3	9	PR01	PC09	H03	H	3	510	E12	2322963, 2939637	ambiguous, unambiguous	2939637	2939637		Arabinose-proton symporter	65	0.05	RAST2:fig|442.17.peg.489	489	Yes	Yes
9-A4	9	PR01	PC09	A04	A	4	510	E12	2322963, 2939637	ambiguous, unambiguous	2939637	2939637		Arabinose-proton symporter	65	0.05	RAST2:fig|442.17.peg.489	489	Yes	Yes
9-B4	9	PR01	PC09	B04	B	4	510	E12	2322963, 2939637	ambiguous, unambiguous	2939637	2939637		Arabinose-proton symporter	65	0.05	RAST2:fig|442.17.peg.489	489	Yes	Yes
9-C4	9	PR01	PC09	C04	C	4	510	E12	2322963, 2939637	ambiguous, unambiguous	2939637	2939637		Arabinose-proton symporter	65	0.05	RAST2:fig|442.17.peg.489	489	Yes	Yes
9-D4	9	PR01	PC09	D04	D	4	510	D07	1329803, 3136751	unambiguous, ambiguous	1329803	1329803		tRNA dimethylallyltransferase (EC 2.5.1.75)	208	0.21	RAST2:fig|442.17.peg.2214	2214	Yes	Yes
9-E4	9	PR01	PC09	E04	E	4	510	D07	1329803, 3136751	unambiguous, ambiguous	1329803	1329803		tRNA dimethylallyltransferase (EC 2.5.1.75)	208	0.21	RAST2:fig|442.17.peg.2214	2214	Yes	Yes
9-F4	9	PR01	PC09	F04	F	4	510	D07	1329803, 3136751	unambiguous, ambiguous	1329803	1329803		tRNA dimethylallyltransferase (EC 2.5.1.75)	208	0.21	RAST2:fig|442.17.peg.2214	2214	Yes	Yes
9-G4	9	PR01	PC09	G04	G	4	510	D07	1329803, 3136751	unambiguous, ambiguous	1329803	1329803		tRNA dimethylallyltransferase (EC 2.5.1.75)	208	0.21	RAST2:fig|442.17.peg.2214	2214	Yes	Yes
9-H4	9	PR01	PC09	H04	H	4	510	C03	1320500	ambiguous	1320500	1320500		Glycine dehydrogenase [decarboxylating] (glycinecleavage system P protein) (EC 1.4.4.2)	277	0.1	RAST2:fig|442.17.peg.2203	2203	Yes	Yes
9-A5	9	PR01	PC09	A05	A	5	510	C03	1320500	ambiguous	1320500	1320500		Glycine dehydrogenase [decarboxylating] (glycinecleavage system P protein) (EC 1.4.4.2)	277	0.1	RAST2:fig|442.17.peg.2203	2203	Yes	Yes
9-B5	9	PR01	PC09	B05	B	5	510	B01	2535148	unambiguous	2535148	2535148		hypothetical protein	43	0.21	RAST2:fig|442.17.peg.74	74	Yes	Yes
9-C5	9	PR01	PC09	C05	C	5	509	H11	137254	unambiguous	137254	137254		hypothetical protein	112	0.09	RAST2:fig|442.17.peg.955	955	Yes	Yes
9-D5	9	PR01	PC09	D05	D	5	509	H11	137254	unambiguous	137254	137254		hypothetical protein	112	0.09	RAST2:fig|442.17.peg.955	955	Yes	Yes
9-E5	9	PR01	PC09	E05	E	5	509	H02	2107135, 2332649	unambiguous, ambiguous	2107135	2107135		Amidohydrolase precursor	230	0.17	RAST2:fig|442.17.peg.2942	2942	Yes	Yes
9-F5	9	PR01	PC09	F05	F	5	509	H02	2107135, 2332649	unambiguous, ambiguous	2107135	2107135		Amidohydrolase precursor	230	0.17	RAST2:fig|442.17.peg.2942	2942	Yes	Yes
9-G5	9	PR01	PC09	G05	G	5	509	H02	2107135, 2332649	unambiguous, ambiguous	2107135	2107135		Amidohydrolase precursor	230	0.17	RAST2:fig|442.17.peg.2942	2942	Yes	Yes
9-H5	9	PR01	PC09	H05	H	5	509	H02	2107135, 2332649	unambiguous, ambiguous	2107135	2107135		Amidohydrolase precursor	230	0.17	RAST2:fig|442.17.peg.2942	2942	Yes	Yes
9-A6	9	PR01	PC09	A06	A	6	509	G11	764599	unambiguous	764599	764599		Uncharacterized chaperone protein YegD	231	0.18	RAST2:fig|442.17.peg.1633	1633	Yes	Yes
9-B6	9	PR01	PC09	B06	B	6	509	G11	764599	unambiguous	764599	764599		Uncharacterized chaperone protein YegD	231	0.18	RAST2:fig|442.17.peg.1633	1633	Yes	Yes
9-C6	9	PR01	PC09	C06	C	6	509	G07	975718, 1573515	ambiguous, ambiguous	975718	975717		Iron-sulfur cluster regulator IscR	380	0.79	RAST2:fig|442.17.peg.1866	1866	Yes	Yes
9-D6	9	PR01	PC09	D06	D	6	509	G07	975718, 1573515	ambiguous, ambiguous	975718	975717		Iron-sulfur cluster regulator IscR	380	0.79	RAST2:fig|442.17.peg.1866	1866	Yes	Yes
9-E6	9	PR01	PC09	E06	E	6	509	G07	975718, 1573515	ambiguous, ambiguous	975718	975718		Iron-sulfur cluster regulator IscR	381	0.79	RAST2:fig|442.17.peg.1866	1866	Yes	Yes
9-F6	9	PR01	PC09	F06	F	6	509	G07	975718, 1573515	ambiguous, ambiguous	975718	975717		Iron-sulfur cluster regulator IscR	380	0.79	RAST2:fig|442.17.peg.1866	1866	Yes	Yes
9-G6	9	PR01	PC09	G06	G	6	509	B11	1495207	unambiguous	1495207	1495207		hypothetical protein	701	0.51	RAST2:fig|442.17.peg.2356	2356	Yes	Yes
9-H6	9	PR01	PC09	H06	H	6	509	B11	1495207	unambiguous	1495207	1495207		hypothetical protein	701	0.51	RAST2:fig|442.17.peg.2356	2356	Yes	Yes
9-A7	9	PR01	PC09	A07	A	7	509	A02	279138, 1312742	unambiguous, ambiguous	279138	279138		Hemolysins and related proteins containing CBSdomains	245	0.19	RAST2:fig|442.17.peg.1079	1079	Yes	Yes
9-B7	9	PR01	PC09	B07	B	7	509	A02	279138, 1312742	unambiguous, ambiguous	279138	279138		Hemolysins and related proteins containing CBSdomains	245	0.19	RAST2:fig|442.17.peg.1079	1079	Yes	Yes
9-C7	9	PR01	PC09	C07	C	7	509	A02	279138, 1312742	unambiguous, ambiguous	279138	279138		Hemolysins and related proteins containing CBSdomains	245	0.19	RAST2:fig|442.17.peg.1079	1079	Yes	Yes
9-D7	9	PR01	PC09	D07	D	7	509	A02	279138, 1312742	unambiguous, ambiguous	279138	279138		Hemolysins and related proteins containing CBSdomains	245	0.19	RAST2:fig|442.17.peg.1079	1079	Yes	Yes
9-E7	9	PR01	PC09	E07	E	7								Blank
9-F7	9	PR01	PC09	F07	F	7	508	H09	974022	ambiguous	974022			NA	NA	NA	Prediction Incorrect	Unknown	No	No
9-G7	9	PR01	PC09	G07	G	7	508	H09	974022	ambiguous	974022			NA	NA	NA	Prediction Incorrect	Unknown	No	No
9-H7	9	PR01	PC09	H07	H	7	508	H01	3174241	unambiguous	3174241	3174241		hypothetical protein	154	0.22	RAST2:fig|442.17.peg.698	698	Yes	Yes
9-A8	9	PR01	PC09	A08	A	8	508	H01	3174241	unambiguous	3174241	3174241		hypothetical protein	154	0.22	RAST2:fig|442.17.peg.698	698	Yes	Yes
9-B8	9	PR01	PC09	B08	B	8	508	G05	51389, 1523722	ambiguous, unambiguous	51389	1523722		putative thiol:disulfide interchange protein	1403	0.67	RAST2:fig|442.17.peg.2381	2381	Yes	No
9-C8	9	PR01	PC09	C08	C	8	508	G05	51389, 1523722	ambiguous, unambiguous	51389	1523722		putative thiol:disulfide interchange protein	1403	0.67	RAST2:fig|442.17.peg.2381	2381	Yes	No
9-D8	9	PR01	PC09	D08	D	8	508	G05	51389, 1523722	ambiguous, unambiguous	51389	1523722		putative thiol:disulfide interchange protein	1403	0.67	RAST2:fig|442.17.peg.2381	2381	Yes	No
9-E8	9	PR01	PC09	E08	E	8	508	G05	51389, 1523722	ambiguous, unambiguous	51389	1523722		putative thiol:disulfide interchange protein	1403	0.67	RAST2:fig|442.17.peg.2381	2381	Yes	No
9-F8	9	PR01	PC09	F08	F	8	508	G02	51389, 2830040, 3398628	ambiguous, unambiguous, ambiguous	2830040	2830040		hypothetical protein	79	0.31	RAST2:fig|442.17.peg.386	386	Yes	Yes
9-G8	9	PR01	PC09	G08	G	8	508	G02	51389, 2830040, 3398628	ambiguous, unambiguous, ambiguous	2830040	2830040		hypothetical protein	79	0.31	RAST2:fig|442.17.peg.386	386	Yes	Yes
9-H8	9	PR01	PC09	H08	H	8	508	G02	51389, 2830040, 3398628	ambiguous, unambiguous, ambiguous	2830040	2830040		hypothetical protein	79	0.31	RAST2:fig|442.17.peg.386	386	Yes	Yes
9-A9	9	PR01	PC09	A09	A	9	508	G02	51389, 2830040, 3398628	ambiguous, unambiguous, ambiguous	2830040	2830040		hypothetical protein	79	0.31	RAST2:fig|442.17.peg.386	386	Yes	Yes
9-B9	9	PR01	PC09	B09	B	9	508	G02	51389, 2830040, 3398628	ambiguous, unambiguous, ambiguous	2830040	2830040		hypothetical protein	79	0.31	RAST2:fig|442.17.peg.386	386	Yes	Yes
9-C9	9	PR01	PC09	C09	C	9	508	G02	51389, 2830040, 3398628	ambiguous, unambiguous, ambiguous	2830040	2830040		hypothetical protein	79	0.31	RAST2:fig|442.17.peg.386	386	Yes	Yes
9-D9	9	PR01	PC09	D09	D	9	508	F04	2787785	unambiguous	2787785	2787785		Uncharacterized MFS-type transporter	76	0.06	RAST2:fig|442.17.peg.342	342	Yes	Yes
9-E9	9	PR01	PC09	E09	E	9	508	F04	2787785	unambiguous	2787785	2787785		Uncharacterized MFS-type transporter	76	0.06	RAST2:fig|442.17.peg.342	342	Yes	Yes
9-F9	9	PR01	PC09	F09	F	9	508	F03	1321204	unambiguous	1321204	1321204		Glycine cleavage system H protein	9	0.03	RAST2:fig|442.17.peg.2204	2204	Yes	Yes
9-G9	9	PR01	PC09	G09	G	9	508	F03	1321204	unambiguous	1321204	1321204		Glycine cleavage system H protein	9	0.03	RAST2:fig|442.17.peg.2204	2204	Yes	Yes
9-H9	9	PR01	PC09	H09	H	9	508	E12	2709636, 3267857	unambiguous, unambiguous	3267857	3267857		Cupin 2 conserved barrel domain protein	20	0.07	RAST2:fig|442.17.peg.793	793	Yes	Yes
9-A10	9	PR01	PC09	A10	A	10	508	E12	2709636, 3267857	unambiguous, unambiguous	3267857	3267857		Cupin 2 conserved barrel domain protein	20	0.07	RAST2:fig|442.17.peg.793	793	Yes	Yes
9-B10	9	PR01	PC09	B10	B	10	508	E12	2709636, 3267857	unambiguous, unambiguous	3267857	3267857		Cupin 2 conserved barrel domain protein	20	0.07	RAST2:fig|442.17.peg.793	793	Yes	Yes
9-C10	9	PR01	PC09	C10	C	10	508	E12	2709636, 3267857	unambiguous, unambiguous	3267857	3267857		Cupin 2 conserved barrel domain protein	20	0.07	RAST2:fig|442.17.peg.793	793	Yes	Yes
9-D10	9	PR01	PC09	D10	D	10	508	E03	1180764, 1503506	ambiguous, ambiguous	1180764			NA	NA	NA	Prediction Incorrect	Unknown	No	No
9-E10	9	PR01	PC09	E10	E	10	508	E03	1180764, 1503506	ambiguous, ambiguous	1180764			NA	NA	NA	Prediction Incorrect	Unknown	No	No
9-F10	9	PR01	PC09	F10	F	10	508	E03	1180764, 1503506	ambiguous, ambiguous	1180764			NA	NA	NA	Prediction Incorrect	Unknown	No	No
9-G10	9	PR01	PC09	G10	G	10	508	E03	1180764, 1503506	ambiguous, ambiguous	1180764			NA	NA	NA	Prediction Incorrect	Unknown	No	No
9-H10	9	PR01	PC09	H10	H	10	508	D09	2420494	ambiguous	2420494	2420494		Transport-related membrane protein	412	0.19	RAST2:fig|442.17.peg.3276	3276	Yes	Yes
9-A11	9	PR01	PC09	A11	A	11	508	D09	2420494	ambiguous	2420494	2420494		Transport-related membrane protein	412	0.19	RAST2:fig|442.17.peg.3276	3276	Yes	Yes
9-B11	9	PR01	PC09	B11	B	11	508	D07	1050114	unambiguous	1050114	1050113		Enoyl-[acyl-carrier-protein] reductase [FMN] (EC1.3.1.9)	1041	1	RAST2:fig|442.17.peg.1931	1931	Yes	Yes
9-C11	9	PR01	PC09	C11	C	11	508	D07	1050114	unambiguous	1050114	1050113		Enoyl-[acyl-carrier-protein] reductase [FMN] (EC1.3.1.9)	1041	1	RAST2:fig|442.17.peg.1931	1931	Yes	Yes
9-D11	9	PR01	PC09	D11	D	11	508	C06	250615, 558867	ambiguous, unambiguous	558867	558867		Metal chaperone, involved in Zn homeostasis	107	0.11	RAST2:fig|442.17.peg.1435	1435	Yes	Yes
9-E11	9	PR01	PC09	E11	E	11	508	C06	250615, 558867	ambiguous, unambiguous	558867	558867		Metal chaperone, involved in Zn homeostasis	107	0.11	RAST2:fig|442.17.peg.1435	1435	Yes	Yes
9-F11	9	PR01	PC09	F11	F	11	508	C06	250615, 558867	ambiguous, unambiguous	558867	558866		Metal chaperone, involved in Zn homeostasis	108	0.11	RAST2:fig|442.17.peg.1435	1435	Yes	Yes
9-G11	9	PR01	PC09	G11	G	11	508	C06	250615, 558867	ambiguous, unambiguous	558867	558866		Metal chaperone, involved in Zn homeostasis	108	0.11	RAST2:fig|442.17.peg.1435	1435	Yes	Yes
9-H11	9	PR01	PC09	H11	H	11	508	B04	657628, 1476638, 3286466	unambiguous, ambiguous, unambiguous	3286466	3286466		Transcriptional regulator, MerR family	153	0.38	RAST2:fig|442.17.peg.817	817	Yes	Yes
9-A12	9	PR01	PC09	A12	A	12	508	B04	657628, 1476638, 3286466	unambiguous, ambiguous, unambiguous	3286466	3286466		Transcriptional regulator, MerR family	153	0.38	RAST2:fig|442.17.peg.817	817	Yes	Yes
9-B12	9	PR01	PC09	B12	B	12	508	B04	657628, 1476638, 3286466	unambiguous, ambiguous, unambiguous	3286466	3286466		Transcriptional regulator, MerR family	153	0.38	RAST2:fig|442.17.peg.817	817	Yes	Yes
9-C12	9	PR01	PC09	C12	C	12	508	B04	657628, 1476638, 3286466	unambiguous, ambiguous, unambiguous	3286466	3286466		Transcriptional regulator, MerR family	153	0.38	RAST2:fig|442.17.peg.817	817	Yes	Yes
9-D12	9	PR01	PC09	D12	D	12	508	B04	657628, 1476638, 3286466	unambiguous, ambiguous, unambiguous	3286466	3286466		Transcriptional regulator, MerR family	153	0.38	RAST2:fig|442.17.peg.817	817	Yes	Yes
9-E12	9	PR01	PC09	E12	E	12	508	B04	657628, 1476638, 3286466	unambiguous, ambiguous, unambiguous	3286466	3286466		Transcriptional regulator, MerR family	153	0.38	RAST2:fig|442.17.peg.817	817	Yes	Yes
9-F12	9	PR01	PC09	F12	F	12	508	A09	2416876, 3184096	unambiguous, unambiguous	2416876	2416876		Outer membrane low permeability porin, OprBfamily	375	0.23	RAST2:fig|442.17.peg.3273	3273	Yes	Yes
9-G12	9	PR01	PC09	G12	G	12	508	A09	2416876, 3184096	unambiguous, unambiguous	2416876	2416876		Outer membrane low permeability porin, OprBfamily	375	0.23	RAST2:fig|442.17.peg.3273	3273	Yes	Yes
9-H12	9	PR01	PC09	H12	H	12	508	A09	2416876, 3184096	unambiguous, unambiguous	2416876	2416876		Outer membrane low permeability porin, OprBfamily	375	0.23	RAST2:fig|442.17.peg.3273	3273	Yes	Yes
10-A1	10	PR01	PC10	A01	A	1	508	A09	2416876, 3184096	unambiguous, unambiguous	2416876	2416876		Outer membrane low permeability porin, OprBfamily	375	0.23	RAST2:fig|442.17.peg.3273	3273	Yes	Yes
10-B1	10	PR01	PC10	B01	B	1	508	A08	3182592, 3211148	ambiguous, unambiguous	3211148	3211148		hypothetical protein	121	0.32	RAST2:fig|442.17.peg.732	732	Yes	Yes
10-C1	10	PR01	PC10	C01	C	1	508	A08	3182592, 3211148	ambiguous, unambiguous	3211148			NA	NA	NA	Prediction Incorrect	Unknown	No	No
10-D1	10	PR01	PC10	D01	D	1	508	A08	3182592, 3211148	ambiguous, unambiguous	3211148	3211148		hypothetical protein	121	0.32	RAST2:fig|442.17.peg.732	732	Yes	Yes
10-E1	10	PR01	PC10	E01	E	1	508	A08	3182592, 3211148	ambiguous, unambiguous	3211148	3211148		hypothetical protein	121	0.32	RAST2:fig|442.17.peg.732	732	Yes	Yes
10-F1	10	PR01	PC10	F01	F	1	508	A01	1045108	ambiguous	1045108			NA	NA	NA	Prediction Incorrect	Unknown	No	No
10-G1	10	PR01	PC10	G01	G	1	508	A01	1045108	ambiguous	1045108			NA	NA	NA	Prediction Incorrect	Unknown	No	No
10-H1	10	PR01	PC10	H01	H	1	507	H10	498685	unambiguous	498685	498685		FIG00688066: hypothetical protein	435	0.47	RAST2:fig|442.17.peg.1375	1375	Yes	Yes
10-A2	10	PR01	PC10	A02	A	2	507	H10	498685	unambiguous	498685	498685		FIG00688066: hypothetical protein	435	0.47	RAST2:fig|442.17.peg.1375	1375	Yes	Yes
10-B2	10	PR01	PC10	B02	B	2								Blank
10-C2	10	PR01	PC10	C02	C	2	507	G07	2197820	unambiguous	2197820	2197820		Lytic transglycosylase, catalytic	156	0.31	RAST2:fig|442.17.peg.3029	3029	Yes	Yes
10-D2	10	PR01	PC10	D02	D	2	507	G07	2197820	unambiguous	2197820	2197820		Lytic transglycosylase, catalytic	156	0.31	RAST2:fig|442.17.peg.3029	3029	Yes	Yes
10-E2	10	PR01	PC10	E02	E	2	507	F08	1101480	unambiguous	1101480	1101479		Peptide-methionine (S)-S-oxide reductase MsrA (EC1.8.4.11)	442	0.81	RAST2:fig|442.17.peg.1975	1975	Yes	Yes
10-F2	10	PR01	PC10	F02	F	2	507	F08	1101480	unambiguous	1101480	1101480		Peptide-methionine (S)-S-oxide reductase MsrA (EC1.8.4.11)	441	0.81	RAST2:fig|442.17.peg.1975	1975	Yes	Yes
10-G2	10	PR01	PC10	G02	G	2	507	F07	1239431, 1470627	unambiguous, unambiguous	1239431	1239431		Pyruvate kinase (EC 2.7.1.40)	416	0.29	RAST2:fig|442.17.peg.2113	2113	Yes	Yes
10-H2	10	PR01	PC10	H02	H	2	507	F07	1239431, 1470627	unambiguous, unambiguous	1239431	1239431		Pyruvate kinase (EC 2.7.1.40)	416	0.29	RAST2:fig|442.17.peg.2113	2113	Yes	Yes
10-A3	10	PR01	PC10	A03	A	3	507	F07	1239431, 1470627	unambiguous, unambiguous	1239431	1239431		Pyruvate kinase (EC 2.7.1.40)	416	0.29	RAST2:fig|442.17.peg.2113	2113	Yes	Yes
10-B3	10	PR01	PC10	B03	B	3	507	F07	1239431, 1470627	unambiguous, unambiguous	1239431	1239431		Pyruvate kinase (EC 2.7.1.40)	416	0.29	RAST2:fig|442.17.peg.2113	2113	Yes	Yes
10-C3	10	PR01	PC10	C03	C	3	507	E07	2177994	ambiguous	2177994			NA	NA	NA	Prediction Incorrect	Unknown	No	No
10-D3	10	PR01	PC10	D03	D	3	507	E07	2177994	ambiguous	2177994			NA	NA	NA	Prediction Incorrect	Unknown	No	No
10-E3	10	PR01	PC10	E03	E	3	507	E05	1033497	ambiguous	1033497	1033497		Flagellar basal-body rod protein FlgF	39	0.05	RAST2:fig|442.17.peg.1914	1914	Yes	Yes
10-F3	10	PR01	PC10	F03	F	3	507	E05	1033497	ambiguous	1033497	1033497		Flagellar basal-body rod protein FlgF	39	0.05	RAST2:fig|442.17.peg.1914	1914	Yes	Yes
10-G3	10	PR01	PC10	G03	G	3	507	D09	1701443, 2597472, 3428146	unambiguous, ambiguous, ambiguous	1701443	1701443		hypothetical protein	42	0.13	RAST2:fig|442.17.peg.2554	2554	Yes	Yes
10-H3	10	PR01	PC10	H03	H	3	507	D09	1701443, 2597472, 3428146	unambiguous, ambiguous, ambiguous	1701443	1701443		hypothetical protein	42	0.13	RAST2:fig|442.17.peg.2554	2554	Yes	Yes
10-A4	10	PR01	PC10	A04	A	4	507	D09	1701443, 2597472, 3428146	unambiguous, ambiguous, ambiguous	1701443	1701443		hypothetical protein	42	0.13	RAST2:fig|442.17.peg.2554	2554	Yes	Yes
10-B4	10	PR01	PC10	B04	B	4	507	D09	1701443, 2597472, 3428146	unambiguous, ambiguous, ambiguous	1701443	1701443		hypothetical protein	42	0.13	RAST2:fig|442.17.peg.2554	2554	Yes	Yes
10-C4	10	PR01	PC10	C04	C	4	507	D09	1701443, 2597472, 3428146	unambiguous, ambiguous, ambiguous	1701443	1701443		hypothetical protein	42	0.13	RAST2:fig|442.17.peg.2554	2554	Yes	Yes
10-D4	10	PR01	PC10	D04	D	4	507	D09	1701443, 2597472, 3428146	unambiguous, ambiguous, ambiguous	1701443	1701443		hypothetical protein	42	0.13	RAST2:fig|442.17.peg.2554	2554	Yes	Yes
10-E4	10	PR01	PC10	E04	E	4	507	D08	2333401	unambiguous	2333401	2333401		hypothetical protein	292	0.67	RAST2:fig|442.17.peg.3184	3184	Yes	Yes
10-F4	10	PR01	PC10	F04	F	4	507	D08	2333401	unambiguous	2333401	2333401		hypothetical protein	292	0.67	RAST2:fig|442.17.peg.3184	3184	Yes	Yes
10-G4	10	PR01	PC10	G04	G	4	507	D07	3101160	unambiguous	3101160	3101160		Ferrichrome-iron receptor	179	0.08	RAST2:fig|442.17.peg.629	629	Yes	Yes
10-H4	10	PR01	PC10	H04	H	4	507	D07	3101160	unambiguous	3101160	3101160		Ferrichrome-iron receptor	179	0.08	RAST2:fig|442.17.peg.629	629	Yes	Yes
10-A5	10	PR01	PC10	A05	A	5	507	D03	506882	unambiguous	506882	506882		hypothetical protein	352	0.81	RAST2:fig|442.17.peg.1383	1383	Yes	Yes
10-B5	10	PR01	PC10	B05	B	5	507	D03	506882	unambiguous	506882	506881		hypothetical protein	351	0.81	RAST2:fig|442.17.peg.1383	1383	Yes	Yes
10-C5	10	PR01	PC10	C05	C	5	507	C03	396697	unambiguous	396697	396697		HlyD family secretion protein	495	0.34	RAST2:fig|442.17.peg.1175	1175	Yes	Yes
10-D5	10	PR01	PC10	D05	D	5	507	C03	396697	unambiguous	396697	396696		HlyD family secretion protein	496	0.34	RAST2:fig|442.17.peg.1175	1175	Yes	Yes
10-E5	10	PR01	PC10	E05	E	5	507	B01	64694	unambiguous	64694	64694		hypothetical protein	829	0.39	RAST2:fig|442.17.peg.886	886	Yes	Yes
10-F5	10	PR01	PC10	F05	F	5	507	B01	64694	unambiguous	64694	64694		hypothetical protein	829	0.39	RAST2:fig|442.17.peg.886	886	Yes	Yes
10-G5	10	PR01	PC10	G05	G	5	507	A02	562713, 2597089	unambiguous, ambiguous	562713	562713		Sensory box/GGDEF family protein	134	0.08	RAST2:fig|442.17.peg.1439	1439	Yes	Yes
10-H5	10	PR01	PC10	H05	H	5	507	A02	562713, 2597089	unambiguous, ambiguous	562713	562713		Sensory box/GGDEF family protein	134	0.08	RAST2:fig|442.17.peg.1439	1439	Yes	Yes
10-A6	10	PR01	PC10	A06	A	6	507	A02	562713, 2597089	unambiguous, ambiguous	562713	562713		Sensory box/GGDEF family protein	134	0.08	RAST2:fig|442.17.peg.1439	1439	Yes	Yes
10-B6	10	PR01	PC10	B06	B	6	507	A02	562713, 2597089	unambiguous, ambiguous	562713	562713		Sensory box/GGDEF family protein	134	0.08	RAST2:fig|442.17.peg.1439	1439	Yes	Yes
10-C6	10	PR01	PC10	C06	C	6	506	F05	1266846	unambiguous	1266846	1266846		GTP-binding and nucleic acid-binding proteinYchF	359	0.33	RAST2:fig|442.17.peg.2153	2153	Yes	Yes
10-D6	10	PR01	PC10	D06	D	6	506	F05	1266846	unambiguous	1266846	1266846		GTP-binding and nucleic acid-binding proteinYchF	359	0.33	RAST2:fig|442.17.peg.2153	2153	Yes	Yes
10-E6	10	PR01	PC10	E06	E	6	506	E11	2010787	unambiguous	2010787	2010787		Similar to histidinol-phosphate aminotransferase	196	0.17	RAST2:fig|442.17.peg.2848	2848	Yes	Yes
10-F6	10	PR01	PC10	F06	F	6	506	E11	2010787	unambiguous	2010787	2010786		Similar to histidinol-phosphate aminotransferase	197	0.17	RAST2:fig|442.17.peg.2848	2848	Yes	Yes
10-G6	10	PR01	PC10	G06	G	6	506	E09	1158859, 2168333	ambiguous, unambiguous	2168333	2168333		Oxidoreductase	200	0.24	RAST2:fig|442.17.peg.2997	2997	Yes	Yes
10-H6	10	PR01	PC10	H06	H	6	506	E09	1158859, 2168333	ambiguous, unambiguous	2168333	2168333		Oxidoreductase	200	0.24	RAST2:fig|442.17.peg.2997	2997	Yes	Yes
10-A7	10	PR01	PC10	A07	A	7	506	E09	1158859, 2168333	ambiguous, unambiguous	2168333			NA	NA	NA	Prediction Incorrect	Unknown	No	No
10-B7	10	PR01	PC10	B07	B	7	506	E09	1158859, 2168333	ambiguous, unambiguous	2168333	2168333		Oxidoreductase	200	0.24	RAST2:fig|442.17.peg.2997	2997	Yes	Yes
10-C7	10	PR01	PC10	C07	C	7	506	E03	857185	ambiguous	857185			NA	NA	NA	Prediction Incorrect	Unknown	No	No
10-D7	10	PR01	PC10	D07	D	7	506	E03	857185	ambiguous	857185			NA	NA	NA	Prediction Incorrect	Unknown	No	No
10-E7	10	PR01	PC10	E07	E	7								Blank
10-F7	10	PR01	PC10	F07	F	7	506	D05	1804497, 2739279	unambiguous, unambiguous	2739279			NA	NA	NA	Prediction Incorrect	Unknown	No	No
10-G7	10	PR01	PC10	G07	G	7	506	D05	1804497, 2739279	unambiguous, unambiguous	2739279			NA	NA	NA	Prediction Incorrect	Unknown	No	No
10-H7	10	PR01	PC10	H07	H	7	506	D05	1804497, 2739279	unambiguous, unambiguous	2739279			NA	NA	NA	Prediction Incorrect	Unknown	No	No
10-A8	10	PR01	PC10	A08	A	8	506	D05	1804497, 2739279	unambiguous, unambiguous	2739279			NA	NA	NA	Prediction Incorrect	Unknown	No	No
10-B8	10	PR01	PC10	B08	B	8	506	C06	519738	unambiguous	519738	519738		Leucyl/phenylalanyl-tRNA--protein transferase (EC2.3.2.6)	65	0.09	RAST2:fig|442.17.peg.1394	1394	Yes	Yes
10-C8	10	PR01	PC10	C08	C	8	506	C06	519738	unambiguous	519738			NA	NA	NA	Prediction Incorrect	Unknown	No	No
10-D8	10	PR01	PC10	D08	D	8	506	C03	2215705	unambiguous	2215705			NA	NA	NA	Prediction Incorrect	Unknown	No	No
10-E8	10	PR01	PC10	E08	E	8	506	C03	2215705	unambiguous	2215705			NA	NA	NA	Prediction Incorrect	Unknown	No	No
10-F8	10	PR01	PC10	F08	F	8	506	C01	2175863	ambiguous	2175863	2175863		hypothetical protein	89	0.21	RAST2:fig|442.17.peg.3006	3006	Yes	Yes
10-G8	10	PR01	PC10	G08	G	8	506	C01	2175863	ambiguous	2175863	2175863		hypothetical protein	89	0.21	RAST2:fig|442.17.peg.3006	3006	Yes	Yes
10-H8	10	PR01	PC10	H08	H	8	506	A11	2953734	unambiguous	2953734	2953734		Transcriptional regulator, AcrR family	71	0.11	RAST2:fig|442.17.peg.501	501	Yes	Yes
10-A9	10	PR01	PC10	A09	A	9	506	A11	2953734	unambiguous	2953734	2953734		Transcriptional regulator, AcrR family	71	0.11	RAST2:fig|442.17.peg.501	501	Yes	Yes
10-B9	10	PR01	PC10	B09	B	9	505	H08	1742494, 2158742	ambiguous, unambiguous	1742494	2158742		None	NA	NA	None	None	Yes	No
10-C9	10	PR01	PC10	C09	C	9	505	H08	1742494, 2158742	ambiguous, unambiguous	1742494	2158742		None	NA	NA	None	None	Yes	No
10-D9	10	PR01	PC10	D09	D	9	505	H08	1742494, 2158742	ambiguous, unambiguous	1742494	2158742		None	NA	NA	None	None	Yes	No
10-E9	10	PR01	PC10	E09	E	9	505	H08	1742494, 2158742	ambiguous, unambiguous	1742494	2158742		None	NA	NA	None	None	Yes	No
10-F9	10	PR01	PC10	F09	F	9	505	G10	35575, 480596	ambiguous, ambiguous	480596	480596		Cell cycle transcriptional regulator CtrA	86	0.12	RAST2:fig|442.17.peg.1358	1358	Yes	Yes
10-G9	10	PR01	PC10	G09	G	9	505	G10	35575, 480596	ambiguous, ambiguous	480596	480596		Cell cycle transcriptional regulator CtrA	86	0.12	RAST2:fig|442.17.peg.1358	1358	Yes	Yes
10-H9	10	PR01	PC10	H09	H	9	505	G10	35575, 480596	ambiguous, ambiguous	480596	480596		Cell cycle transcriptional regulator CtrA	86	0.12	RAST2:fig|442.17.peg.1358	1358	Yes	Yes
10-A10	10	PR01	PC10	A10	A	10	505	G10	35575, 480596	ambiguous, ambiguous	480596	480596		Cell cycle transcriptional regulator CtrA	86	0.12	RAST2:fig|442.17.peg.1358	1358	Yes	Yes
10-B10	10	PR01	PC10	B10	B	10	505	G06	2667804	unambiguous	2667804	2667804		Biotin carboxylase of acetyl-CoA carboxylase (EC6.3.4.14)	1351	1	RAST2:fig|442.17.peg.207	207	Yes	Yes
10-C10	10	PR01	PC10	C10	C	10	505	G06	2667804	unambiguous	2667804	2667804		Biotin carboxylase of acetyl-CoA carboxylase (EC6.3.4.14)	1351	1	RAST2:fig|442.17.peg.207	207	Yes	Yes
10-D10	10	PR01	PC10	D10	D	10	505	G05	1523722, 2350494	unambiguous, unambiguous	2350494	2350494		hypothetical protein	118	0.08	RAST2:fig|442.17.peg.3206	3206	Yes	Yes
10-E10	10	PR01	PC10	E10	E	10	505	G05	1523722, 2350494	unambiguous, unambiguous	2350494	2350494		hypothetical protein	118	0.08	RAST2:fig|442.17.peg.3206	3206	Yes	Yes
10-F10	10	PR01	PC10	F10	F	10	505	G05	1523722, 2350494	unambiguous, unambiguous	2350494	2350494		hypothetical protein	118	0.08	RAST2:fig|442.17.peg.3206	3206	Yes	Yes
10-G10	10	PR01	PC10	G10	G	10	505	G05	1523722, 2350494	unambiguous, unambiguous	2350494	2350494		hypothetical protein	118	0.08	RAST2:fig|442.17.peg.3206	3206	Yes	Yes
10-H10	10	PR01	PC10	H10	H	10	505	F05	1741219	unambiguous	1741219	1741219		RidA/YER057c/UK114 superfamily, group 2,YoaB-like protein	56	0.15	RAST2:fig|442.17.peg.2587	2587	Yes	Yes
10-A11	10	PR01	PC10	A11	A	11	505	F05	1741219	unambiguous	1741219	1741219		RidA/YER057c/UK114 superfamily, group 2,YoaB-like protein	56	0.15	RAST2:fig|442.17.peg.2587	2587	Yes	Yes
10-B11	10	PR01	PC10	B11	B	11	505	E12	3030802	unambiguous	3030802	3030801		hypothetical protein	952	0.33	RAST2:fig|442.17.peg.565	565	Yes	Yes
10-C11	10	PR01	PC10	C11	C	11	505	E12	3030802	unambiguous	3030802	3030802		hypothetical protein	951	0.33	RAST2:fig|442.17.peg.565	565	Yes	Yes
10-D11	10	PR01	PC10	D11	D	11	505	E11	2740495	unambiguous	2740495	2740495		hypothetical protein	335	0.35	RAST2:fig|442.17.peg.299	299	Yes	Yes
10-E11	10	PR01	PC10	E11	E	11	505	E11	2740495	unambiguous	2740495	2740495		hypothetical protein	335	0.35	RAST2:fig|442.17.peg.299	299	Yes	Yes
10-F11	10	PR01	PC10	F11	F	11	505	E09	382361	unambiguous	382361			NA	NA	NA	Prediction Incorrect	Unknown	No	No
10-G11	10	PR01	PC10	G11	G	11	505	E09	382361	unambiguous	382361	382361		Phosphate transport system regulatory proteinPhoU	522	0.71	RAST2:fig|442.17.peg.1163	1163	Yes	Yes
10-H11	10	PR01	PC10	H11	H	11	505	E04	2560331	unambiguous	2560331	2560331		hypothetical protein	45	0.07	RAST2:fig|442.17.peg.101	101	Yes	Yes
10-A12	10	PR01	PC10	A12	A	12	505	E04	2560331	unambiguous	2560331	2560331		hypothetical protein	45	0.07	RAST2:fig|442.17.peg.101	101	Yes	Yes
10-B12	10	PR01	PC10	B12	B	12	505	D05	3147890	ambiguous	3147890	2529289		Heparinase II/III family protein	1106	0.669087	RAST2:fig|442.17.peg.68	68	No	No
10-C12	10	PR01	PC10	C12	C	12	505	D05	3147890	ambiguous	3147890	2529289		Heparinase II/III family protein	1106	0.669087	RAST2:fig|442.17.peg.68	68	No	No
10-D12	10	PR01	PC10	D12	D	12	505	C08	2197781	unambiguous	2197781	2197781		Lytic transglycosylase, catalytic	117	0.24	RAST2:fig|442.17.peg.3029	3029	Yes	Yes
10-E12	10	PR01	PC10	E12	E	12	505	C08	2197781	unambiguous	2197781	2197781		Lytic transglycosylase, catalytic	117	0.24	RAST2:fig|442.17.peg.3029	3029	Yes	Yes
10-F12	10	PR01	PC10	F12	F	12	505	C01	3288600	unambiguous	3288600	3288599		TonB-dependent receptor	186	0.09	RAST2:fig|442.17.peg.821	821	Yes	Yes
10-G12	10	PR01	PC10	G12	G	12	505	C01	3288600	unambiguous	3288600	3288599		TonB-dependent receptor	186	0.09	RAST2:fig|442.17.peg.821	821	Yes	Yes
10-H12	10	PR01	PC10	H12	H	12	505	B10	1239406	unambiguous	1239406	1239406		Pyruvate kinase (EC 2.7.1.40)	441	0.31	RAST2:fig|442.17.peg.2113	2113	Yes	Yes
11-A1	11	PR01	PC11	A01	A	1	505	B10	1239406	unambiguous	1239406	1239406		Pyruvate kinase (EC 2.7.1.40)	441	0.31	RAST2:fig|442.17.peg.2113	2113	Yes	Yes
11-B1	11	PR01	PC11	B01	B	1	505	B08	1522090, 3229728	ambiguous, unambiguous	3229728	3229728		Transcriptional regulator, AcrR family	163	0.24	RAST2:fig|442.17.peg.752	752	Yes	Yes
11-C1	11	PR01	PC11	C01	C	1	505	B08	1522090, 3229728	ambiguous, unambiguous	3229728	3229728		Transcriptional regulator, AcrR family	163	0.24	RAST2:fig|442.17.peg.752	752	Yes	Yes
11-D1	11	PR01	PC11	D01	D	1	505	B08	1522090, 3229728	ambiguous, unambiguous	3229728	3229728		Transcriptional regulator, AcrR family	163	0.24	RAST2:fig|442.17.peg.752	752	Yes	Yes
11-E1	11	PR01	PC11	E01	E	1	505	B08	1522090, 3229728	ambiguous, unambiguous	3229728	3229728		Transcriptional regulator, AcrR family	163	0.24	RAST2:fig|442.17.peg.752	752	Yes	Yes
11-F1	11	PR01	PC11	F01	F	1	504	H11	2197597	unambiguous	2197597	2197597		hypothetical protein	349	0.83	RAST2:fig|442.17.peg.3028	3028	Yes	Yes
11-G1	11	PR01	PC11	G01	G	1	504	H11	2197597	unambiguous	2197597	2197597		hypothetical protein	349	0.83	RAST2:fig|442.17.peg.3028	3028	Yes	Yes
11-H1	11	PR01	PC11	H01	H	1	504	H10	2347604	unambiguous	2347604	2347604		Two-component system sensor histidine kinase	297	0.24	RAST2:fig|442.17.peg.3201	3201	Yes	Yes
11-A2	11	PR01	PC11	A02	A	2	504	H10	2347604	unambiguous	2347604	2347604		Two-component system sensor histidine kinase	297	0.24	RAST2:fig|442.17.peg.3201	3201	Yes	Yes
11-B2	11	PR01	PC11	B02	B	2								Blank
11-C2	11	PR01	PC11	C02	C	2	504	H07	2549869	unambiguous	2549869	2549869		Hypothetical protein PA2244 (similar to DNAtopoisomerase IB, but possibly involved inglycosyl-transfer)	63	0.06	RAST2:fig|442.17.peg.90	90	Yes	Yes
11-D2	11	PR01	PC11	D02	D	2	504	H07	2549869	unambiguous	2549869	2549869		Hypothetical protein PA2244 (similar to DNAtopoisomerase IB, but possibly involved inglycosyl-transfer)	63	0.06	RAST2:fig|442.17.peg.90	90	Yes	Yes
11-E2	11	PR01	PC11	E02	E	2	504	G03	70157	ambiguous	70157	70157		Iron-chelator utilization protein	234	0.3	RAST2:fig|442.17.peg.890	890	Yes	Yes
11-F2	11	PR01	PC11	F02	F	2	504	G03	70157	ambiguous	70157	70157		Iron-chelator utilization protein	234	0.3	RAST2:fig|442.17.peg.890	890	Yes	Yes
11-G2	11	PR01	PC11	G02	G	2	504	F08	2542819	ambiguous	2542819	2542819		ABC transporter, permease protein	412	0.29	RAST2:fig|442.17.peg.81	81	Yes	Yes
11-H2	11	PR01	PC11	H02	H	2	504	F08	2542819	ambiguous	2542819	2542819		ABC transporter, permease protein	412	0.29	RAST2:fig|442.17.peg.81	81	Yes	Yes
11-A3	11	PR01	PC11	A03	A	3	504	F07	595316	unambiguous	595316	595316		hypothetical protein	119	0.83	RAST2:fig|442.17.peg.1468	1468	Yes	Yes
11-B3	11	PR01	PC11	B03	B	3	504	F07	595316	unambiguous	595316	595316		hypothetical protein	119	0.83	RAST2:fig|442.17.peg.1468	1468	Yes	Yes
11-C3	11	PR01	PC11	C03	C	3	504	C10	650717, 2231673	unambiguous, ambiguous	650717	650717		RecA protein	642	0.62	RAST2:fig|442.17.peg.1528	1528	Yes	Yes
11-D3	11	PR01	PC11	D03	D	3	504	C10	650717, 2231673	unambiguous, ambiguous	650717	650717		RecA protein	642	0.62	RAST2:fig|442.17.peg.1528	1528	Yes	Yes
11-E3	11	PR01	PC11	E03	E	3	504	C10	650717, 2231673	unambiguous, ambiguous	650717	650717		RecA protein	642	0.62	RAST2:fig|442.17.peg.1528	1528	Yes	Yes
11-F3	11	PR01	PC11	F03	F	3	504	C10	650717, 2231673	unambiguous, ambiguous	650717	650717		RecA protein	642	0.62	RAST2:fig|442.17.peg.1528	1528	Yes	Yes
11-G3	11	PR01	PC11	G03	G	3	504	A05	1173789	ambiguous	1173789			NA	NA	NA	Prediction Incorrect	Unknown	No	No
11-H3	11	PR01	PC11	H03	H	3	504	A05	1173789	ambiguous	1173789			NA	NA	NA	Prediction Incorrect	Unknown	No	No
11-A4	11	PR01	PC11	A04	A	4	504	A01	1542095	unambiguous	1542095	1542095		Excinuclease ABC subunit A	151	0.05	RAST2:fig|442.17.peg.2396	2396	Yes	Yes
11-B4	11	PR01	PC11	B04	B	4	504	A01	1542095	unambiguous	1542095	1542095		Excinuclease ABC subunit A	151	0.05	RAST2:fig|442.17.peg.2396	2396	Yes	Yes
11-C4	11	PR01	PC11	C04	C	4	503	H09	3263942, 3283375	ambiguous, unambiguous	3263942	3283375		Bifunctional protein: zinc-containing alcoholdehydrogenase; quinone oxidoreductase ( NADPH:quinonereductase) (EC 1.1.1.-); Similar to arginate lyase	458	0.45	RAST2:fig|442.17.peg.813	813	Yes	No
11-D4	11	PR01	PC11	D04	D	4	503	H09	3263942, 3283375	ambiguous, unambiguous	3263942	3283375		Bifunctional protein: zinc-containing alcoholdehydrogenase; quinone oxidoreductase ( NADPH:quinonereductase) (EC 1.1.1.-); Similar to arginate lyase	458	0.45	RAST2:fig|442.17.peg.813	813	Yes	No
11-E4	11	PR01	PC11	E04	E	4	503	H09	3263942, 3283375	ambiguous, unambiguous	3263942	3283374		Bifunctional protein: zinc-containing alcoholdehydrogenase; quinone oxidoreductase ( NADPH:quinonereductase) (EC 1.1.1.-); Similar to arginate lyase	457	0.45	RAST2:fig|442.17.peg.813	813	Yes	No
11-F4	11	PR01	PC11	F04	F	4	503	H09	3263942, 3283375	ambiguous, unambiguous	3263942	3283375		Bifunctional protein: zinc-containing alcoholdehydrogenase; quinone oxidoreductase ( NADPH:quinonereductase) (EC 1.1.1.-); Similar to arginate lyase	458	0.45	RAST2:fig|442.17.peg.813	813	Yes	No
11-G4	11	PR01	PC11	G04	G	4	503	H05	93891	unambiguous	93891	93891		Efflux transport system, outer membrane factor(OMF) lipoprotein	96	0.06	RAST2:fig|442.17.peg.908	908	Yes	Yes
11-H4	11	PR01	PC11	H04	H	4	503	H05	93891	unambiguous	93891	93891		Efflux transport system, outer membrane factor(OMF) lipoprotein	96	0.06	RAST2:fig|442.17.peg.908	908	Yes	Yes
11-A5	11	PR01	PC11	A05	A	5	503	G12	1955455, 2652152	ambiguous, ambiguous	2652152	1955454		None	NA	NA	None	None	Yes	No
11-B5	11	PR01	PC11	B05	B	5	503	G12	1955455, 2652152	ambiguous, ambiguous	2652152	1955454		None	NA	NA	None	None	Yes	No
11-C5	11	PR01	PC11	C05	C	5	503	G12	1955455, 2652152	ambiguous, ambiguous	2652152	1955454		None	NA	NA	None	None	Yes	No
11-D5	11	PR01	PC11	D05	D	5	503	G12	1955455, 2652152	ambiguous, ambiguous	2652152	1955454		None	NA	NA	None	None	Yes	No
11-E5	11	PR01	PC11	E05	E	5	503	G03	2100146	unambiguous	2100146	2100146		Cupin domain-containing protein	267	0.41	RAST2:fig|442.17.peg.2936	2936	Yes	Yes
11-F5	11	PR01	PC11	F05	F	5	503	G03	2100146	unambiguous	2100146	2100146		Cupin domain-containing protein	267	0.41	RAST2:fig|442.17.peg.2936	2936	Yes	Yes
11-G5	11	PR01	PC11	G05	G	5	503	G01	522720, 921361	ambiguous, unambiguous	522720	921360		None	NA	NA	None	None	Yes	No
11-H5	11	PR01	PC11	H05	H	5	503	G01	522720, 921361	ambiguous, unambiguous	522720	921361		None	NA	NA	None	None	Yes	No
11-A6	11	PR01	PC11	A06	A	6	503	G01	522720, 921361	ambiguous, unambiguous	522720	921361		None	NA	NA	None	None	Yes	No
11-B6	11	PR01	PC11	B06	B	6	503	G01	522720, 921361	ambiguous, unambiguous	522720	921361		None	NA	NA	None	None	Yes	No
11-C6	11	PR01	PC11	C06	C	6	503	F08	1691290, 1788079	unambiguous, ambiguous	1691290	1691290		Glutathione peroxidase (EC 1.11.1.9)	124	0.25	RAST2:fig|442.17.peg.2547	2547	Yes	Yes
11-D6	11	PR01	PC11	D06	D	6	503	F08	1691290, 1788079	unambiguous, ambiguous	1691290	1691290		Glutathione peroxidase (EC 1.11.1.9)	124	0.25	RAST2:fig|442.17.peg.2547	2547	Yes	Yes
11-E6	11	PR01	PC11	E06	E	6	503	F08	1691290, 1788079	unambiguous, ambiguous	1691290	1691290		Glutathione peroxidase (EC 1.11.1.9)	124	0.25	RAST2:fig|442.17.peg.2547	2547	Yes	Yes
11-F6	11	PR01	PC11	F06	F	6	503	F08	1691290, 1788079	unambiguous, ambiguous	1691290	1691290		Glutathione peroxidase (EC 1.11.1.9)	124	0.25	RAST2:fig|442.17.peg.2547	2547	Yes	Yes
11-G6	11	PR01	PC11	G06	G	6	503	F04	2715371	unambiguous	2715371	2715371		Oxidoreductase	288	0.72	RAST2:fig|442.17.peg.260	260	Yes	Yes
11-H6	11	PR01	PC11	H06	H	6	503	F04	2715371	unambiguous	2715371	2715371		Oxidoreductase	288	0.72	RAST2:fig|442.17.peg.260	260	Yes	Yes
11-A7	11	PR01	PC11	A07	A	7	503	F02	1491170	unambiguous	1491170	1491170		DNA repair protein RadA	52	0.03	RAST2:fig|442.17.peg.2351	2351	Yes	Yes
11-B7	11	PR01	PC11	B07	B	7	503	F02	1491170	unambiguous	1491170	1491170		DNA repair protein RadA	52	0.03	RAST2:fig|442.17.peg.2351	2351	Yes	Yes
11-C7	11	PR01	PC11	C07	C	7	503	D12	465829, 1024083	ambiguous, ambiguous	465829	1024082		Putative outer membrane protein	158	0.16	RAST2:fig|442.17.peg.1909	1909	Yes	No
11-D7	11	PR01	PC11	D07	D	7	503	D12	465829, 1024083	ambiguous, ambiguous	465829	1024083		Putative outer membrane protein	159	0.16	RAST2:fig|442.17.peg.1909	1909	Yes	No
11-E7	11	PR01	PC11	E07	E	7								Blank
11-F7	11	PR01	PC11	F07	F	7	503	D12	465829, 1024083	ambiguous, ambiguous	465829	1024083		Putative outer membrane protein	159	0.16	RAST2:fig|442.17.peg.1909	1909	Yes	No
11-G7	11	PR01	PC11	G07	G	7	503	D12	465829, 1024083	ambiguous, ambiguous	465829	1024083		Putative outer membrane protein	159	0.16	RAST2:fig|442.17.peg.1909	1909	Yes	No
11-H7	11	PR01	PC11	H07	H	7	503	A12	574169, 1231671	ambiguous, ambiguous	1231671			NA	NA	NA	Prediction Incorrect	Unknown	No	No
11-A8	11	PR01	PC11	A08	A	8	503	A12	574169, 1231671	ambiguous, ambiguous	1231671	574168		Methylthioribose-1-phosphate isomerase (EC5.3.1.23)	690	0.62	RAST2:fig|442.17.peg.1449	1449	Yes	No
11-B8	11	PR01	PC11	B08	B	8	503	A12	574169, 1231671	ambiguous, ambiguous	1231671	574168		Methylthioribose-1-phosphate isomerase (EC5.3.1.23)	690	0.62	RAST2:fig|442.17.peg.1449	1449	Yes	No
11-C8	11	PR01	PC11	C08	C	8	503	A12	574169, 1231671	ambiguous, ambiguous	1231671	574168		Methylthioribose-1-phosphate isomerase (EC5.3.1.23)	690	0.62	RAST2:fig|442.17.peg.1449	1449	Yes	No
11-D8	11	PR01	PC11	D08	D	8	502	H02	1369005, 1503759, 2096075	ambiguous, ambiguous, unambiguous	2096075	2096075		Acyl-phosphate:glycerol-3-phosphateO-acyltransferase PlsY (EC 2.3.1.n3)	39	0.06	RAST2:fig|442.17.peg.2931	2931	Yes	Yes
11-E8	11	PR01	PC11	E08	E	8	502	H02	1369005, 1503759, 2096075	ambiguous, ambiguous, unambiguous	2096075	2096075		Acyl-phosphate:glycerol-3-phosphateO-acyltransferase PlsY (EC 2.3.1.n3)	39	0.06	RAST2:fig|442.17.peg.2931	2931	Yes	Yes
11-F8	11	PR01	PC11	F08	F	8	502	H02	1369005, 1503759, 2096075	ambiguous, ambiguous, unambiguous	2096075	2096075		Acyl-phosphate:glycerol-3-phosphateO-acyltransferase PlsY (EC 2.3.1.n3)	39	0.06	RAST2:fig|442.17.peg.2931	2931	Yes	Yes
11-G8	11	PR01	PC11	G08	G	8	502	H02	1369005, 1503759, 2096075	ambiguous, ambiguous, unambiguous	2096075	2096075		Acyl-phosphate:glycerol-3-phosphateO-acyltransferase PlsY (EC 2.3.1.n3)	39	0.06	RAST2:fig|442.17.peg.2931	2931	Yes	Yes
11-H8	11	PR01	PC11	H08	H	8	502	H02	1369005, 1503759, 2096075	ambiguous, ambiguous, unambiguous	2096075	2096075		Acyl-phosphate:glycerol-3-phosphateO-acyltransferase PlsY (EC 2.3.1.n3)	39	0.06	RAST2:fig|442.17.peg.2931	2931	Yes	Yes
11-A9	11	PR01	PC11	A09	A	9	502	H02	1369005, 1503759, 2096075	ambiguous, ambiguous, unambiguous	2096075	2096075		Acyl-phosphate:glycerol-3-phosphateO-acyltransferase PlsY (EC 2.3.1.n3)	39	0.06	RAST2:fig|442.17.peg.2931	2931	Yes	Yes
11-B9	11	PR01	PC11	B09	B	9	502	F05	2806105	unambiguous	2806105	2806105		hypothetical protein	162	0.76	RAST2:fig|442.17.peg.361	361	Yes	Yes
11-C9	11	PR01	PC11	C09	C	9	502	F05	2806105	unambiguous	2806105	2806105		hypothetical protein	162	0.76	RAST2:fig|442.17.peg.361	361	Yes	Yes
11-D9	11	PR01	PC11	D09	D	9	502	E08	2079834, 2952276	ambiguous, unambiguous	2952276	2952276		Phenylacetaldehyde dehydrogenase (EC 1.2.1.39)	1047	0.7	RAST2:fig|442.17.peg.500	500	Yes	Yes
11-E9	11	PR01	PC11	E09	E	9	502	E08	2079834, 2952276	ambiguous, unambiguous	2952276	2952276		Phenylacetaldehyde dehydrogenase (EC 1.2.1.39)	1047	0.7	RAST2:fig|442.17.peg.500	500	Yes	Yes
11-F9	11	PR01	PC11	F09	F	9	502	E08	2079834, 2952276	ambiguous, unambiguous	2952276	2952276		Phenylacetaldehyde dehydrogenase (EC 1.2.1.39)	1047	0.7	RAST2:fig|442.17.peg.500	500	Yes	Yes
11-G9	11	PR01	PC11	G09	G	9	502	E08	2079834, 2952276	ambiguous, unambiguous	2952276	2952276		Phenylacetaldehyde dehydrogenase (EC 1.2.1.39)	1047	0.7	RAST2:fig|442.17.peg.500	500	Yes	Yes
11-H9	11	PR01	PC11	H09	H	9	502	D07	1226193, 2975966, 3036708, 3329721	ambiguous, ambiguous, ambiguous, ambiguous	3329721	3329721		hypothetical protein	440	0.29	RAST2:fig|442.17.peg.1230	1230	Yes	Yes
11-A10	11	PR01	PC11	A10	A	10	502	D07	1226193, 2975966, 3036708, 3329721	ambiguous, ambiguous, ambiguous, ambiguous	3329721	3329721		hypothetical protein	440	0.29	RAST2:fig|442.17.peg.1230	1230	Yes	Yes
11-B10	11	PR01	PC11	B10	B	10	502	D07	1226193, 2975966, 3036708, 3329721	ambiguous, ambiguous, ambiguous, ambiguous	3329721	3329721		hypothetical protein	440	0.29	RAST2:fig|442.17.peg.1230	1230	Yes	Yes
11-C10	11	PR01	PC11	C10	C	10	502	D07	1226193, 2975966, 3036708, 3329721	ambiguous, ambiguous, ambiguous, ambiguous	3329721	3329721		hypothetical protein	440	0.29	RAST2:fig|442.17.peg.1230	1230	Yes	Yes
11-D10	11	PR01	PC11	D10	D	10	502	D07	1226193, 2975966, 3036708, 3329721	ambiguous, ambiguous, ambiguous, ambiguous	3329721	3329721		hypothetical protein	440	0.29	RAST2:fig|442.17.peg.1230	1230	Yes	Yes
11-E10	11	PR01	PC11	E10	E	10	502	D07	1226193, 2975966, 3036708, 3329721	ambiguous, ambiguous, ambiguous, ambiguous	3329721	3329721		hypothetical protein	440	0.29	RAST2:fig|442.17.peg.1230	1230	Yes	Yes
11-F10	11	PR01	PC11	F10	F	10	502	D07	1226193, 2975966, 3036708, 3329721	ambiguous, ambiguous, ambiguous, ambiguous	3329721	3329721		hypothetical protein	440	0.29	RAST2:fig|442.17.peg.1230	1230	Yes	Yes
11-G10	11	PR01	PC11	G10	G	10	502	D07	1226193, 2975966, 3036708, 3329721	ambiguous, ambiguous, ambiguous, ambiguous	3329721	3329721		hypothetical protein	440	0.29	RAST2:fig|442.17.peg.1230	1230	Yes	Yes
11-H10	11	PR01	PC11	H10	H	10	502	B12	545951, 1465254, 2431777	ambiguous, unambiguous, ambiguous	2431777			NA	NA	NA	Prediction Incorrect	Unknown	No	No
11-A11	11	PR01	PC11	A11	A	11	502	B12	545951, 1465254, 2431777	ambiguous, unambiguous, ambiguous	2431777			NA	NA	NA	Prediction Incorrect	Unknown	No	No
11-B11	11	PR01	PC11	B11	B	11	502	B12	545951, 1465254, 2431777	ambiguous, unambiguous, ambiguous	2431777			NA	NA	NA	Prediction Incorrect	Unknown	No	No
11-C11	11	PR01	PC11	C11	C	11	502	B12	545951, 1465254, 2431777	ambiguous, unambiguous, ambiguous	2431777			NA	NA	NA	Prediction Incorrect	Unknown	No	No
11-D11	11	PR01	PC11	D11	D	11	502	B12	545951, 1465254, 2431777	ambiguous, unambiguous, ambiguous	2431777			NA	NA	NA	Prediction Incorrect	Unknown	No	No
11-E11	11	PR01	PC11	E11	E	11	502	B12	545951, 1465254, 2431777	ambiguous, unambiguous, ambiguous	2431777			NA	NA	NA	Prediction Incorrect	Unknown	No	No
11-F11	11	PR01	PC11	F11	F	11	502	B06	1587566	ambiguous	1587566	1587566		SAM-dependent methyltransferase	67	0.1	RAST2:fig|442.17.peg.2449	2449	Yes	Yes
11-G11	11	PR01	PC11	G11	G	11	502	B06	1587566	ambiguous	1587566	1587566		SAM-dependent methyltransferase	67	0.1	RAST2:fig|442.17.peg.2449	2449	Yes	Yes
11-H11	11	PR01	PC11	H11	H	11	502	A11	3327661	unambiguous	3327661	3327661		hypothetical protein	132	0.08	RAST2:fig|442.17.peg.1229	1229	Yes	Yes
11-A12	11	PR01	PC11	A12	A	12	502	A11	3327661	unambiguous	3327661	3327661		hypothetical protein	132	0.08	RAST2:fig|442.17.peg.1229	1229	Yes	Yes
11-B12	11	PR01	PC11	B12	B	12	502	A09	2270041	ambiguous	2270041	2270041		plasmid encoded RepA protein	910	0.99	RAST2:fig|442.17.peg.3122	3122	Yes	Yes
11-C12	11	PR01	PC11	C12	C	12	502	A09	2270041	ambiguous	2270041	2270041		plasmid encoded RepA protein	910	0.99	RAST2:fig|442.17.peg.3122	3122	Yes	Yes
11-D12	11	PR01	PC11	D12	D	12	501	H07	347512, 1787287	ambiguous, ambiguous	347512	1787287		hypothetical protein	98	0.16	RAST2:fig|442.17.peg.2636	2636	Yes	No
11-E12	11	PR01	PC11	E12	E	12	501	H07	347512, 1787287	ambiguous, ambiguous	347512	1787287		hypothetical protein	98	0.16	RAST2:fig|442.17.peg.2636	2636	Yes	No
11-F12	11	PR01	PC11	F12	F	12	501	H07	347512, 1787287	ambiguous, ambiguous	347512	1787287		hypothetical protein	98	0.16	RAST2:fig|442.17.peg.2636	2636	Yes	No
11-G12	11	PR01	PC11	G12	G	12	501	H07	347512, 1787287	ambiguous, ambiguous	347512	1787287		hypothetical protein	98	0.16	RAST2:fig|442.17.peg.2636	2636	Yes	No
11-H12	11	PR01	PC11	H12	H	12	501	H06	702978, 2928670	unambiguous, ambiguous	702978	702978		Putative oxidoreductase	154	0.11	RAST2:fig|442.17.peg.1577	1577	Yes	Yes
12-A1	12	PR01	PC12	A01	A	1	501	H06	702978, 2928670	unambiguous, ambiguous	702978	702978		Putative oxidoreductase	154	0.11	RAST2:fig|442.17.peg.1577	1577	Yes	Yes
12-B1	12	PR01	PC12	B01	B	1	501	H06	702978, 2928670	unambiguous, ambiguous	702978	702978		Putative oxidoreductase	154	0.11	RAST2:fig|442.17.peg.1577	1577	Yes	Yes
12-C1	12	PR01	PC12	C01	C	1	501	H06	702978, 2928670	unambiguous, ambiguous	702978			NA	NA	NA	Prediction Incorrect	Unknown	No	No
12-D1	12	PR01	PC12	D01	D	1	501	F10	514656, 1798375, 1930190	ambiguous, ambiguous, unambiguous	1798375	1798374		Two-component system sensor histidine kinase	225	0.16	RAST2:fig|442.17.peg.2648	2648	Yes	Yes
12-E1	12	PR01	PC12	E01	E	1	501	F10	514656, 1798375, 1930190	ambiguous, ambiguous, unambiguous	1798375	1798374		Two-component system sensor histidine kinase	225	0.16	RAST2:fig|442.17.peg.2648	2648	Yes	Yes
12-F1	12	PR01	PC12	F01	F	1	501	F10	514656, 1798375, 1930190	ambiguous, ambiguous, unambiguous	1798375	1798374		Two-component system sensor histidine kinase	225	0.16	RAST2:fig|442.17.peg.2648	2648	Yes	Yes
12-G1	12	PR01	PC12	G01	G	1	501	F10	514656, 1798375, 1930190	ambiguous, ambiguous, unambiguous	1798375	1798374		Two-component system sensor histidine kinase	225	0.16	RAST2:fig|442.17.peg.2648	2648	Yes	Yes
12-H1	12	PR01	PC12	H01	H	1	501	F10	514656, 1798375, 1930190	ambiguous, ambiguous, unambiguous	1798375	1798374		Two-component system sensor histidine kinase	225	0.16	RAST2:fig|442.17.peg.2648	2648	Yes	Yes
12-A2	12	PR01	PC12	A02	A	2	501	F10	514656, 1798375, 1930190	ambiguous, ambiguous, unambiguous	1798375	1798374		Two-component system sensor histidine kinase	225	0.16	RAST2:fig|442.17.peg.2648	2648	Yes	Yes
12-B2	12	PR01	PC12	B02	B	2								Blank
12-C2	12	PR01	PC12	C02	C	2	501	F07	2534442	unambiguous	2534442	2534442		Predicted L-lactate dehydrogenase, hypotheticalprotein subunit SO1518	483	0.81	RAST2:fig|442.17.peg.73	73	Yes	Yes
12-D2	12	PR01	PC12	D02	D	2	501	F07	2534442	unambiguous	2534442	2534442		Predicted L-lactate dehydrogenase, hypotheticalprotein subunit SO1518	483	0.81	RAST2:fig|442.17.peg.73	73	Yes	Yes
12-E2	12	PR01	PC12	E02	E	2	501	E04	2439049, 3031155	unambiguous, ambiguous	2439049	2439048		hypothetical protein	112	0.08	RAST2:fig|442.17.peg.9	9	Yes	Yes
12-F2	12	PR01	PC12	F02	F	2	501	E04	2439049, 3031155	unambiguous, ambiguous	2439049	2439048		hypothetical protein	112	0.08	RAST2:fig|442.17.peg.9	9	Yes	Yes
12-G2	12	PR01	PC12	G02	G	2	501	E04	2439049, 3031155	unambiguous, ambiguous	2439049	2439048		hypothetical protein	112	0.08	RAST2:fig|442.17.peg.9	9	Yes	Yes
12-H2	12	PR01	PC12	H02	H	2	501	E04	2439049, 3031155	unambiguous, ambiguous	2439049	2439048		hypothetical protein	112	0.08	RAST2:fig|442.17.peg.9	9	Yes	Yes
12-A3	12	PR01	PC12	A03	A	3	501	E03	108091, 305827	unambiguous, ambiguous	108091	108091		NADH dehydrogenase (EC 1.6.99.3)	626	0.48	RAST2:fig|442.17.peg.923	923	Yes	Yes
12-B3	12	PR01	PC12	B03	B	3	501	E03	108091, 305827	unambiguous, ambiguous	108091	108091		NADH dehydrogenase (EC 1.6.99.3)	626	0.48	RAST2:fig|442.17.peg.923	923	Yes	Yes
12-C3	12	PR01	PC12	C03	C	3	501	E03	108091, 305827	unambiguous, ambiguous	108091	108091		NADH dehydrogenase (EC 1.6.99.3)	626	0.48	RAST2:fig|442.17.peg.923	923	Yes	Yes
12-D3	12	PR01	PC12	D03	D	3	501	E03	108091, 305827	unambiguous, ambiguous	108091	108091		NADH dehydrogenase (EC 1.6.99.3)	626	0.48	RAST2:fig|442.17.peg.923	923	Yes	Yes
12-E3	12	PR01	PC12	E03	E	3	501	D01	158207, 1430170, 2618774	ambiguous, ambiguous, unambiguous	2618774	2618774		hypothetical protein	160	0.09	RAST2:fig|442.17.peg.151	151	Yes	Yes
12-F3	12	PR01	PC12	F03	F	3	501	D01	158207, 1430170, 2618774	ambiguous, ambiguous, unambiguous	2618774	2618774		hypothetical protein	160	0.09	RAST2:fig|442.17.peg.151	151	Yes	Yes
12-G3	12	PR01	PC12	G03	G	3	501	D01	158207, 1430170, 2618774	ambiguous, ambiguous, unambiguous	2618774	2618774		hypothetical protein	160	0.09	RAST2:fig|442.17.peg.151	151	Yes	Yes
12-H3	12	PR01	PC12	H03	H	3	501	D01	158207, 1430170, 2618774	ambiguous, ambiguous, unambiguous	2618774	2618774		hypothetical protein	160	0.09	RAST2:fig|442.17.peg.151	151	Yes	Yes
12-A4	12	PR01	PC12	A04	A	4	501	D01	158207, 1430170, 2618774	ambiguous, ambiguous, unambiguous	2618774	2618774		hypothetical protein	160	0.09	RAST2:fig|442.17.peg.151	151	Yes	Yes
12-B4	12	PR01	PC12	B04	B	4	501	D01	158207, 1430170, 2618774	ambiguous, ambiguous, unambiguous	2618774	2618774		hypothetical protein	160	0.09	RAST2:fig|442.17.peg.151	151	Yes	Yes
12-C4	12	PR01	PC12	C04	C	4	501	C04	1386336, 3031155	ambiguous, ambiguous	3031155	3031155		hypothetical protein	598	0.21	RAST2:fig|442.17.peg.565	565	Yes	Yes
12-D4	12	PR01	PC12	D04	D	4	501	C04	1386336, 3031155	ambiguous, ambiguous	3031155	3031155		hypothetical protein	598	0.21	RAST2:fig|442.17.peg.565	565	Yes	Yes
12-E4	12	PR01	PC12	E04	E	4	501	C04	1386336, 3031155	ambiguous, ambiguous	3031155	3031155		hypothetical protein	598	0.21	RAST2:fig|442.17.peg.565	565	Yes	Yes
12-F4	12	PR01	PC12	F04	F	4	501	C04	1386336, 3031155	ambiguous, ambiguous	3031155	3031155		hypothetical protein	598	0.21	RAST2:fig|442.17.peg.565	565	Yes	Yes
12-G4	12	PR01	PC12	G04	G	4	501	C02	113393	unambiguous	113393	113393		Protein containing domains DUF403	590	0.57	RAST2:fig|442.17.peg.928	928	Yes	Yes
12-H4	12	PR01	PC12	H04	H	4	501	C02	113393	unambiguous	113393	113393		Protein containing domains DUF403	590	0.57	RAST2:fig|442.17.peg.928	928	Yes	Yes
12-A5	12	PR01	PC12	A05	A	5	501	B11	1661218, 1950886, 2783644	unambiguous, ambiguous, unambiguous	1661218	1661218		hypothetical protein	299	0.77	RAST2:fig|442.17.peg.2517	2517	Yes	Yes
12-B5	12	PR01	PC12	B05	B	5	501	B11	1661218, 1950886, 2783644	unambiguous, ambiguous, unambiguous	1661218	1661218		hypothetical protein	299	0.77	RAST2:fig|442.17.peg.2517	2517	Yes	Yes
12-C5	12	PR01	PC12	C05	C	5	501	B11	1661218, 1950886, 2783644	unambiguous, ambiguous, unambiguous	1661218	1661218		hypothetical protein	299	0.77	RAST2:fig|442.17.peg.2517	2517	Yes	Yes
12-D5	12	PR01	PC12	D05	D	5	501	B11	1661218, 1950886, 2783644	unambiguous, ambiguous, unambiguous	1661218	1661218		hypothetical protein	299	0.77	RAST2:fig|442.17.peg.2517	2517	Yes	Yes
12-E5	12	PR01	PC12	E05	E	5	501	B11	1661218, 1950886, 2783644	unambiguous, ambiguous, unambiguous	1661218	1661218		hypothetical protein	299	0.77	RAST2:fig|442.17.peg.2517	2517	Yes	Yes
12-F5	12	PR01	PC12	F05	F	5	501	B11	1661218, 1950886, 2783644	unambiguous, ambiguous, unambiguous	1661218	1661218		hypothetical protein	299	0.77	RAST2:fig|442.17.peg.2517	2517	Yes	Yes
12-G5	12	PR01	PC12	G05	G	5	501	A03	313798	ambiguous	313798			NA	NA	NA	Prediction Incorrect	Unknown	No	No
12-H5	12	PR01	PC12	H05	H	5	501	A03	313798	ambiguous	313798			NA	NA	NA	Prediction Incorrect	Unknown	No	No
12-A6	12	PR01	PC12	A06	A	6	500	H08	2802626	unambiguous	2802626	2802626		TonB-dependent outer membrane receptor	850	0.34	RAST2:fig|442.17.peg.355	355	Yes	Yes
12-B6	12	PR01	PC12	B06	B	6	500	H08	2802626	unambiguous	2802626	2802626		TonB-dependent outer membrane receptor	850	0.34	RAST2:fig|442.17.peg.355	355	Yes	Yes
12-C6	12	PR01	PC12	C06	C	6	500	G11	1646910	unambiguous	1646910			NA	NA	NA	Prediction Incorrect	Unknown	No	No
12-D6	12	PR01	PC12	D06	D	6	500	G11	1646910	unambiguous	1646910	1646910		Cytochrome O ubiquinol oxidase subunit I (EC1.10.3.-)	20	0.01	RAST2:fig|442.17.peg.2505	2505	Yes	Yes
12-E6	12	PR01	PC12	E06	E	6	500	F07	1531153	unambiguous	1531153	1531153		2-oxo-4-hydroxy-4-carboxy-5-ureidoimidazoline(OHCU) decarboxylase (EC 4.1.1.97)	63	0.12	RAST2:fig|442.17.peg.2387	2387	Yes	Yes
12-F6	12	PR01	PC12	F06	F	6	500	F07	1531153	unambiguous	1531153	1531153		2-oxo-4-hydroxy-4-carboxy-5-ureidoimidazoline(OHCU) decarboxylase (EC 4.1.1.97)	63	0.12	RAST2:fig|442.17.peg.2387	2387	Yes	Yes
12-G6	12	PR01	PC12	G06	G	6	500	D12	472337, 547911, 2155296	unambiguous, unambiguous, ambiguous	472337	472336		Putative outer membrane protein	110	0.11	RAST2:fig|442.17.peg.1348	1348	Yes	Yes
12-H6	12	PR01	PC12	H06	H	6	500	D12	472337, 547911, 2155296	unambiguous, unambiguous, ambiguous	472337	472336		Putative outer membrane protein	110	0.11	RAST2:fig|442.17.peg.1348	1348	Yes	Yes
12-A7	12	PR01	PC12	A07	A	7	500	D12	472337, 547911, 2155296	unambiguous, unambiguous, ambiguous	472337	472336		Putative outer membrane protein	110	0.11	RAST2:fig|442.17.peg.1348	1348	Yes	Yes
12-B7	12	PR01	PC12	B07	B	7	500	D12	472337, 547911, 2155296	unambiguous, unambiguous, ambiguous	472337	472336		Putative outer membrane protein	110	0.11	RAST2:fig|442.17.peg.1348	1348	Yes	Yes
12-C7	12	PR01	PC12	C07	C	7	500	D12	472337, 547911, 2155296	unambiguous, unambiguous, ambiguous	472337	472336		Putative outer membrane protein	110	0.11	RAST2:fig|442.17.peg.1348	1348	Yes	Yes
12-D7	12	PR01	PC12	D07	D	7	500	D12	472337, 547911, 2155296	unambiguous, unambiguous, ambiguous	472337	472336		Putative outer membrane protein	110	0.11	RAST2:fig|442.17.peg.1348	1348	Yes	Yes
12-E7	12	PR01	PC12	E07	E	7								Blank
12-F7	12	PR01	PC12	F07	F	7	500	D05	2881229	unambiguous	2881229	2881229		Peptide chain release factor 3	306	0.2	RAST2:fig|442.17.peg.434	434	Yes	Yes
12-G7	12	PR01	PC12	G07	G	7	500	D05	2881229	unambiguous	2881229	2881229		Peptide chain release factor 3	306	0.2	RAST2:fig|442.17.peg.434	434	Yes	Yes
12-H7	12	PR01	PC12	H07	H	7	500	C03	3050685	unambiguous	3050685			NA	NA	NA	Prediction Incorrect	Unknown	No	No
12-A8	12	PR01	PC12	A08	A	8	500	C03	3050685	unambiguous	3050685	3050685		hypothetical protein	255	0.17	RAST2:fig|442.17.peg.580	580	Yes	Yes
12-B8	12	PR01	PC12	B08	B	8	500	B03	438356, 954057	unambiguous, unambiguous	954057	954057		HTH-type transcriptional regulator PetP	50	0.11	RAST2:fig|442.17.peg.1846	1846	Yes	Yes
12-C8	12	PR01	PC12	C08	C	8	500	B03	438356, 954057	unambiguous, unambiguous	954057	954057		HTH-type transcriptional regulator PetP	50	0.11	RAST2:fig|442.17.peg.1846	1846	Yes	Yes
12-D8	12	PR01	PC12	D08	D	8	500	B03	438356, 954057	unambiguous, unambiguous	954057	954057		HTH-type transcriptional regulator PetP	50	0.11	RAST2:fig|442.17.peg.1846	1846	Yes	Yes
12-E8	12	PR01	PC12	E08	E	8	500	B03	438356, 954057	unambiguous, unambiguous	954057	954057		HTH-type transcriptional regulator PetP	50	0.11	RAST2:fig|442.17.peg.1846	1846	Yes	Yes
12-F8	12	PR01	PC12	F08	F	8	500	A10	328950	unambiguous	328950	328950		permease of oligopeptide ABC transporter	466	0.48	RAST2:fig|442.17.peg.1119	1119	Yes	Yes
12-G8	12	PR01	PC12	G08	G	8	500	A10	328950	unambiguous	328950	328950		permease of oligopeptide ABC transporter	466	0.48	RAST2:fig|442.17.peg.1119	1119	Yes	Yes
12-H8	12	PR01	PC12	H08	H	8	499	G08	2822261	unambiguous	2822261	2822261		hypothetical protein	326	0.9	RAST2:fig|442.17.peg.379	379	Yes	Yes
12-A9	12	PR01	PC12	A09	A	9	499	G08	2822261	unambiguous	2822261	2822261		hypothetical protein	326	0.9	RAST2:fig|442.17.peg.379	379	Yes	Yes
12-B9	12	PR01	PC12	B09	B	9	499	D12	989052	unambiguous	989052	989052		ATP-dependent Clp protease proteolytic subunit(EC 3.4.21.92)	225	0.35	RAST2:fig|442.17.peg.1878	1878	Yes	Yes
12-C9	12	PR01	PC12	C09	C	9	499	D12	989052	unambiguous	989052	989052		ATP-dependent Clp protease proteolytic subunit(EC 3.4.21.92)	225	0.35	RAST2:fig|442.17.peg.1878	1878	Yes	Yes
12-D9	12	PR01	PC12	D09	D	9	499	D01	1483469	unambiguous	1483469			NA	NA	NA	Prediction Incorrect	Unknown	No	No
12-E9	12	PR01	PC12	E09	E	9	499	D01	1483469	unambiguous	1483469	1483469		FIG000605: protein co-occurring with transportsystems (COG1739)	141	0.24	RAST2:fig|442.17.peg.2347	2347	Yes	Yes
12-F9	12	PR01	PC12	F09	F	9	499	C05	762910	ambiguous	762910			NA	NA	NA	Prediction Incorrect	Unknown	No	No
12-G9	12	PR01	PC12	G09	G	9	499	C05	762910	ambiguous	762910			NA	NA	NA	Prediction Incorrect	Unknown	No	No
12-H9	12	PR01	PC12	H09	H	9	499	B11	1742177, 2218768	ambiguous, unambiguous	2218768	2218768		hypothetical protein	211	0.32	RAST2:fig|442.17.peg.3054	3054	Yes	Yes
12-A10	12	PR01	PC12	A10	A	10	499	B11	1742177, 2218768	ambiguous, unambiguous	2218768	2218768		hypothetical protein	211	0.32	RAST2:fig|442.17.peg.3054	3054	Yes	Yes
12-B10	12	PR01	PC12	B10	B	10	499	B11	1742177, 2218768	ambiguous, unambiguous	2218768			NA	NA	NA	Prediction Incorrect	Unknown	No	No
12-C10	12	PR01	PC12	C10	C	10	499	B11	1742177, 2218768	ambiguous, unambiguous	2218768	2218768		hypothetical protein	211	0.32	RAST2:fig|442.17.peg.3054	3054	Yes	Yes
12-D10	12	PR01	PC12	D10	D	10	499	A07	1265258, 3033312	ambiguous, unambiguous	3033312	3033312		hypothetical protein	205	0.31	RAST2:fig|442.17.peg.567	567	Yes	Yes
12-E10	12	PR01	PC12	E10	E	10	499	A07	1265258, 3033312	ambiguous, unambiguous	3033312	3033312		hypothetical protein	205	0.31	RAST2:fig|442.17.peg.567	567	Yes	Yes
12-F10	12	PR01	PC12	F10	F	10	499	A07	1265258, 3033312	ambiguous, unambiguous	3033312	3033312		hypothetical protein	205	0.31	RAST2:fig|442.17.peg.567	567	Yes	Yes
12-G10	12	PR01	PC12	G10	G	10	499	A07	1265258, 3033312	ambiguous, unambiguous	3033312	3033312		hypothetical protein	205	0.31	RAST2:fig|442.17.peg.567	567	Yes	Yes
12-H10	12	PR01	PC12	H10	H	10	498	E12	650258	unambiguous	650258	650258		RecA protein	183	0.18	RAST2:fig|442.17.peg.1528	1528	Yes	Yes
12-A11	12	PR01	PC12	A11	A	11	498	E12	650258	unambiguous	650258	650258		RecA protein	183	0.18	RAST2:fig|442.17.peg.1528	1528	Yes	Yes
12-B11	12	PR01	PC12	B11	B	11	498	E11	326822, 1729947	unambiguous, ambiguous	326822	326821		ABC transporter, ATP-binding protein (cluster 5,nickel/peptides/opines)	654	0.69	RAST2:fig|442.17.peg.1117	1117	Yes	Yes
12-C11	12	PR01	PC12	C11	C	11	498	E11	326822, 1729947	unambiguous, ambiguous	326822	326821		ABC transporter, ATP-binding protein (cluster 5,nickel/peptides/opines)	654	0.69	RAST2:fig|442.17.peg.1117	1117	Yes	Yes
12-D11	12	PR01	PC12	D11	D	11	498	E11	326822, 1729947	unambiguous, ambiguous	326822	326821		ABC transporter, ATP-binding protein (cluster 5,nickel/peptides/opines)	654	0.69	RAST2:fig|442.17.peg.1117	1117	Yes	Yes
12-E11	12	PR01	PC12	E11	E	11	498	E11	326822, 1729947	unambiguous, ambiguous	326822	326822		ABC transporter, ATP-binding protein (cluster 5,nickel/peptides/opines)	653	0.69	RAST2:fig|442.17.peg.1117	1117	Yes	Yes
12-F11	12	PR01	PC12	F11	F	11	498	E03	1643129	unambiguous	1643129	1643129		Ribosome-associated heat shock protein implicatedin the recycling of the 50S subunit (S4 paralog)	36	0.13	RAST2:fig|442.17.peg.2501	2501	Yes	Yes
12-G11	12	PR01	PC12	G11	G	11	498	E03	1643129	unambiguous	1643129	1643129		Ribosome-associated heat shock protein implicatedin the recycling of the 50S subunit (S4 paralog)	36	0.13	RAST2:fig|442.17.peg.2501	2501	Yes	Yes
12-H11	12	PR01	PC12	H11	H	11	498	D01	2101490, 3414450	unambiguous, ambiguous	2101490	2101490		DNA internalization-related competence proteinComEC/Rec2	160	0.07	RAST2:fig|442.17.peg.2938	2938	Yes	Yes
12-A12	12	PR01	PC12	A12	A	12	498	D01	2101490, 3414450	unambiguous, ambiguous	2101490	2101490		DNA internalization-related competence proteinComEC/Rec2	160	0.07	RAST2:fig|442.17.peg.2938	2938	Yes	Yes
12-B12	12	PR01	PC12	B12	B	12	498	D01	2101490, 3414450	unambiguous, ambiguous	2101490	2101490		DNA internalization-related competence proteinComEC/Rec2	160	0.07	RAST2:fig|442.17.peg.2938	2938	Yes	Yes
12-C12	12	PR01	PC12	C12	C	12	498	D01	2101490, 3414450	unambiguous, ambiguous	2101490	2101490		DNA internalization-related competence proteinComEC/Rec2	160	0.07	RAST2:fig|442.17.peg.2938	2938	Yes	Yes
12-D12	12	PR01	PC12	D12	D	12	498	C12	698511	unambiguous	698511	698511		ABC transporter, substrate-binding protein(cluster 3, basic aa/glutamine/opines)	126	0.16	RAST2:fig|442.17.peg.1570	1570	Yes	Yes
12-E12	12	PR01	PC12	E12	E	12	498	C12	698511	unambiguous	698511	698511		ABC transporter, substrate-binding protein(cluster 3, basic aa/glutamine/opines)	126	0.16	RAST2:fig|442.17.peg.1570	1570	Yes	Yes
12-F12	12	PR01	PC12	F12	F	12	498	C04	3062165	unambiguous	3062165	3062164		Flavin prenyltransferase UbiX	169	0.29	RAST2:fig|442.17.peg.594	594	Yes	Yes
12-G12	12	PR01	PC12	G12	G	12	498	C04	3062165	unambiguous	3062165	3062164		Flavin prenyltransferase UbiX	169	0.29	RAST2:fig|442.17.peg.594	594	Yes	Yes
12-H12	12	PR01	PC12	H12	H	12	498	B07	1320431	ambiguous	1320431			NA	NA	NA	Prediction Incorrect	Unknown	No	No
13-A1	13	PR01	PC13	A01	A	1	498	B07	1320431	ambiguous	1320431			NA	NA	NA	Prediction Incorrect	Unknown	No	No
13-B1	13	PR01	PC13	B01	B	1	497	H06	3327186	ambiguous	3327186			NA	NA	NA	Prediction Incorrect	Unknown	No	No
13-C1	13	PR01	PC13	C01	C	1	497	H06	3327186	ambiguous	3327186			NA	NA	NA	Prediction Incorrect	Unknown	No	No
13-D1	13	PR01	PC13	D01	D	1	497	H05	516263	unambiguous	516263	516263		Large exoproteins involved in heme utilization oradhesion	83	0.03	RAST2:fig|442.17.peg.1389	1389	Yes	Yes
13-E1	13	PR01	PC13	E01	E	1	497	H05	516263	unambiguous	516263	516263		Large exoproteins involved in heme utilization oradhesion	83	0.03	RAST2:fig|442.17.peg.1389	1389	Yes	Yes
13-F1	13	PR01	PC13	F01	F	1	497	G05	2786364, 3387697	ambiguous, ambiguous	3387697			NA	NA	NA	Prediction Incorrect	Unknown	No	No
13-G1	13	PR01	PC13	G01	G	1	497	G05	2786364, 3387697	ambiguous, ambiguous	3387697			NA	NA	NA	Prediction Incorrect	Unknown	No	No
13-H1	13	PR01	PC13	H01	H	1	497	G05	2786364, 3387697	ambiguous, ambiguous	3387697			NA	NA	NA	Prediction Incorrect	Unknown	No	No
13-A2	13	PR01	PC13	A02	A	2	497	G05	2786364, 3387697	ambiguous, ambiguous	3387697			NA	NA	NA	Prediction Incorrect	Unknown	No	No
13-B2	13	PR01	PC13	B02	B	2								Blank
13-C2	13	PR01	PC13	C02	C	2	497	F10	1297130, 2275268	ambiguous, unambiguous	2275268	2275268		hypothetical protein	401	0.7	RAST2:fig|442.17.peg.3126	3126	Yes	Yes
13-D2	13	PR01	PC13	D02	D	2	497	F10	1297130, 2275268	ambiguous, unambiguous	2275268	2275268		hypothetical protein	401	0.7	RAST2:fig|442.17.peg.3126	3126	Yes	Yes
13-E2	13	PR01	PC13	E02	E	2	497	F10	1297130, 2275268	ambiguous, unambiguous	2275268	2275268		hypothetical protein	401	0.7	RAST2:fig|442.17.peg.3126	3126	Yes	Yes
13-F2	13	PR01	PC13	F02	F	2	497	F10	1297130, 2275268	ambiguous, unambiguous	2275268	2275268		hypothetical protein	401	0.7	RAST2:fig|442.17.peg.3126	3126	Yes	Yes
13-G2	13	PR01	PC13	G02	G	2	497	F03	2602940	unambiguous	2602940	2602939		2-Keto-D-gluconate dehydrogenase (EC 1.1.99.4),membrane-bound, flavoprotein	100	0.06	RAST2:fig|442.17.peg.139	139	Yes	Yes
13-H2	13	PR01	PC13	H02	H	2	497	F03	2602940	unambiguous	2602940	2602939		2-Keto-D-gluconate dehydrogenase (EC 1.1.99.4),membrane-bound, flavoprotein	100	0.06	RAST2:fig|442.17.peg.139	139	Yes	Yes
13-A3	13	PR01	PC13	A03	A	3	497	E04	2254717	unambiguous	2254717	2254717		Transcriptional regulator, LysR family	91	0.1	RAST2:fig|442.17.peg.3100	3100	Yes	Yes
13-B3	13	PR01	PC13	B03	B	3	497	E04	2254717	unambiguous	2254717	2254717		Transcriptional regulator, LysR family	91	0.1	RAST2:fig|442.17.peg.3100	3100	Yes	Yes
13-C3	13	PR01	PC13	C03	C	3	497	D11	526900	unambiguous	526900	526900		Cytochrome c heme lyase subunit CcmL	384	0.82	RAST2:fig|442.17.peg.1405	1405	Yes	Yes
13-D3	13	PR01	PC13	D03	D	3	497	D11	526900	unambiguous	526900	526900		Cytochrome c heme lyase subunit CcmL	384	0.82	RAST2:fig|442.17.peg.1405	1405	Yes	Yes
13-E3	13	PR01	PC13	E03	E	3	497	D05	2616645, 3387697	unambiguous, ambiguous	2616645	2616645		Mll7390 protein	110	0.48	RAST2:fig|442.17.peg.149	149	Yes	Yes
13-F3	13	PR01	PC13	F03	F	3	497	D05	2616645, 3387697	unambiguous, ambiguous	2616645	2616645		Mll7390 protein	110	0.48	RAST2:fig|442.17.peg.149	149	Yes	Yes
13-G3	13	PR01	PC13	G03	G	3	497	D05	2616645, 3387697	unambiguous, ambiguous	2616645	2616645		Mll7390 protein	110	0.48	RAST2:fig|442.17.peg.149	149	Yes	Yes
13-H3	13	PR01	PC13	H03	H	3	497	D05	2616645, 3387697	unambiguous, ambiguous	2616645	2616645		Mll7390 protein	110	0.48	RAST2:fig|442.17.peg.149	149	Yes	Yes
13-A4	13	PR01	PC13	A04	A	4	497	D03	2514137, 2616645	unambiguous, unambiguous	2514137	2514137		UPF0118 inner membrane protein YdiK	326	0.3	RAST2:fig|442.17.peg.53	53	Yes	Yes
13-B4	13	PR01	PC13	B04	B	4	497	D03	2514137, 2616645	unambiguous, unambiguous	2514137	2514137		UPF0118 inner membrane protein YdiK	326	0.3	RAST2:fig|442.17.peg.53	53	Yes	Yes
13-C4	13	PR01	PC13	C04	C	4	497	D03	2514137, 2616645	unambiguous, unambiguous	2514137	2514137		UPF0118 inner membrane protein YdiK	326	0.3	RAST2:fig|442.17.peg.53	53	Yes	Yes
13-D4	13	PR01	PC13	D04	D	4	497	D03	2514137, 2616645	unambiguous, unambiguous	2514137	2514137		UPF0118 inner membrane protein YdiK	326	0.3	RAST2:fig|442.17.peg.53	53	Yes	Yes
13-E4	13	PR01	PC13	E04	E	4	497	C06	3060362	unambiguous	3060362	3060362		tannase precursor	143	0.08	RAST2:fig|442.17.peg.591	591	Yes	Yes
13-F4	13	PR01	PC13	F04	F	4	497	C06	3060362	unambiguous	3060362	3060362		tannase precursor	143	0.08	RAST2:fig|442.17.peg.591	591	Yes	Yes
13-G4	13	PR01	PC13	G04	G	4	497	B07	2620891	unambiguous	2620891	2620891		DNA integration/recombination/invertion protein	256	0.23	RAST2:fig|442.17.peg.154	154	Yes	Yes
13-H4	13	PR01	PC13	H04	H	4	497	B07	2620891	unambiguous	2620891	2620891		DNA integration/recombination/invertion protein	256	0.23	RAST2:fig|442.17.peg.154	154	Yes	Yes
13-A5	13	PR01	PC13	A05	A	5	497	A12	2336673	ambiguous	2336673			NA	NA	NA	Prediction Incorrect	Unknown	No	No
13-B5	13	PR01	PC13	B05	B	5	497	A12	2336673	ambiguous	2336673			NA	NA	NA	Prediction Incorrect	Unknown	No	No
13-C5	13	PR01	PC13	C05	C	5	497	A08	1359700, 3010826, 3406487	unambiguous, ambiguous, ambiguous	1359700			NA	NA	NA	Prediction Incorrect	Unknown	No	No
13-D5	13	PR01	PC13	D05	D	5	497	A08	1359700, 3010826, 3406487	unambiguous, ambiguous, ambiguous	1359700	1359700		Chromosome (plasmid) partitioning protein ParB	453	0.52	RAST2:fig|442.17.peg.2240	2240	Yes	Yes
13-E5	13	PR01	PC13	E05	E	5	497	A08	1359700, 3010826, 3406487	unambiguous, ambiguous, ambiguous	1359700	1359700		Chromosome (plasmid) partitioning protein ParB	453	0.52	RAST2:fig|442.17.peg.2240	2240	Yes	Yes
13-F5	13	PR01	PC13	F05	F	5	497	A08	1359700, 3010826, 3406487	unambiguous, ambiguous, ambiguous	1359700	1359700		Chromosome (plasmid) partitioning protein ParB	453	0.52	RAST2:fig|442.17.peg.2240	2240	Yes	Yes
13-G5	13	PR01	PC13	G05	G	5	497	A08	1359700, 3010826, 3406487	unambiguous, ambiguous, ambiguous	1359700	1359700		Chromosome (plasmid) partitioning protein ParB	453	0.52	RAST2:fig|442.17.peg.2240	2240	Yes	Yes
13-H5	13	PR01	PC13	H05	H	5	497	A08	1359700, 3010826, 3406487	unambiguous, ambiguous, ambiguous	1359700	1359700		Chromosome (plasmid) partitioning protein ParB	453	0.52	RAST2:fig|442.17.peg.2240	2240	Yes	Yes
13-A6	13	PR01	PC13	A06	A	6	497	A06	85479, 3010826	unambiguous, ambiguous	85479	85479		Glycosyltransferase	13	0.01	RAST2:fig|442.17.peg.904	904	Yes	Yes
13-B6	13	PR01	PC13	B06	B	6	497	A06	85479, 3010826	unambiguous, ambiguous	85479	85479		Glycosyltransferase	13	0.01	RAST2:fig|442.17.peg.904	904	Yes	Yes
13-C6	13	PR01	PC13	C06	C	6	497	A06	85479, 3010826	unambiguous, ambiguous	85479			NA	NA	NA	Prediction Incorrect	Unknown	No	No
13-D6	13	PR01	PC13	D06	D	6	497	A06	85479, 3010826	unambiguous, ambiguous	85479	85479		Glycosyltransferase	13	0.01	RAST2:fig|442.17.peg.904	904	Yes	Yes
13-E6	13	PR01	PC13	E06	E	6	496	H04	645158	unambiguous	645158			NA	NA	NA	Prediction Incorrect	Unknown	No	No
13-F6	13	PR01	PC13	F06	F	6	496	H04	645158	unambiguous	645158	645158		hypothetical protein	47	0.15	RAST2:fig|442.17.peg.1519	1519	Yes	Yes
13-G6	13	PR01	PC13	G06	G	6	496	F12	1428172	unambiguous	1428172	1428172		Coenzyme PQQ synthesis protein C	147	0.2	RAST2:fig|442.17.peg.2303	2303	Yes	Yes
13-H6	13	PR01	PC13	H06	H	6	496	F12	1428172	unambiguous	1428172	1428172		Coenzyme PQQ synthesis protein C	147	0.2	RAST2:fig|442.17.peg.2303	2303	Yes	Yes
13-A7	13	PR01	PC13	A07	A	7	496	F09	259240	ambiguous	259240			NA	NA	NA	Prediction Incorrect	Unknown	No	No
13-B7	13	PR01	PC13	B07	B	7	496	F09	259240	ambiguous	259240			NA	NA	NA	Prediction Incorrect	Unknown	No	No
13-C7	13	PR01	PC13	C07	C	7	496	E12	2442419, 3151945	unambiguous, ambiguous	2442419	2442419		Transcriptional regulator, MarR family	359	0.82	RAST2:fig|442.17.peg.11	11	Yes	Yes
13-D7	13	PR01	PC13	D07	D	7	496	E12	2442419, 3151945	unambiguous, ambiguous	2442419	2442419		Transcriptional regulator, MarR family	359	0.82	RAST2:fig|442.17.peg.11	11	Yes	Yes
13-E7	13	PR01	PC13	E07	E	7								Blank
13-F7	13	PR01	PC13	F07	F	7	496	E12	2442419, 3151945	unambiguous, ambiguous	2442419	2442419		Transcriptional regulator, MarR family	359	0.82	RAST2:fig|442.17.peg.11	11	Yes	Yes
13-G7	13	PR01	PC13	G07	G	7	496	E12	2442419, 3151945	unambiguous, ambiguous	2442419	2442419		Transcriptional regulator, MarR family	359	0.82	RAST2:fig|442.17.peg.11	11	Yes	Yes
13-H7	13	PR01	PC13	H07	H	7	496	C07	283908, 693787	ambiguous, unambiguous	283908	693787		ABC transporter	396	0.54	RAST2:fig|442.17.peg.1567	1567	Yes	No
13-A8	13	PR01	PC13	A08	A	8	496	C07	283908, 693787	ambiguous, unambiguous	283908	693787		ABC transporter	396	0.54	RAST2:fig|442.17.peg.1567	1567	Yes	No
13-B8	13	PR01	PC13	B08	B	8	496	C07	283908, 693787	ambiguous, unambiguous	283908	693787		ABC transporter	396	0.54	RAST2:fig|442.17.peg.1567	1567	Yes	No
13-C8	13	PR01	PC13	C08	C	8	496	C07	283908, 693787	ambiguous, unambiguous	283908	693787		ABC transporter	396	0.54	RAST2:fig|442.17.peg.1567	1567	Yes	No
13-D8	13	PR01	PC13	D08	D	8	496	C03	1145195	ambiguous	1145195	1145194		Putative transmembrane protein	86	0.1	RAST2:fig|442.17.peg.2016	2016	Yes	Yes
13-E8	13	PR01	PC13	E08	E	8	496	C03	1145195	ambiguous	1145195	1145194		Putative transmembrane protein	86	0.1	RAST2:fig|442.17.peg.2016	2016	Yes	Yes
13-F8	13	PR01	PC13	F08	F	8	496	B03	2829723, 3216282	ambiguous, unambiguous	2829723	3216282		hypothetical protein	345	0.56	RAST2:fig|442.17.peg.742	742	Yes	No
13-G8	13	PR01	PC13	G08	G	8	496	B03	2829723, 3216282	ambiguous, unambiguous	2829723	3216282		hypothetical protein	345	0.56	RAST2:fig|442.17.peg.742	742	Yes	No
13-H8	13	PR01	PC13	H08	H	8	496	B03	2829723, 3216282	ambiguous, unambiguous	2829723	3216282		hypothetical protein	345	0.56	RAST2:fig|442.17.peg.742	742	Yes	No
13-A9	13	PR01	PC13	A09	A	9	496	B03	2829723, 3216282	ambiguous, unambiguous	2829723	3216282		hypothetical protein	345	0.56	RAST2:fig|442.17.peg.742	742	Yes	No
13-B9	13	PR01	PC13	B09	B	9	495	G04	2424905	ambiguous	2424905			NA	NA	NA	Prediction Incorrect	Unknown	No	No
13-C9	13	PR01	PC13	C09	C	9	495	G04	2424905	ambiguous	2424905			NA	NA	NA	Prediction Incorrect	Unknown	No	No
13-D9	13	PR01	PC13	D09	D	9	495	G03	2068835	unambiguous	2068835	2068835		TonB-dependent receptor protein	344	0.14	RAST2:fig|442.17.peg.2911	2911	Yes	Yes
13-E9	13	PR01	PC13	E09	E	9	495	G03	2068835	unambiguous	2068835	2068835		TonB-dependent receptor protein	344	0.14	RAST2:fig|442.17.peg.2911	2911	Yes	Yes
13-F9	13	PR01	PC13	F09	F	9	495	F07	1250670	unambiguous	1250670	1250670		hypothetical protein	182	0.8	RAST2:fig|442.17.peg.2125	2125	Yes	Yes
13-G9	13	PR01	PC13	G09	G	9	495	F07	1250670	unambiguous	1250670	1250670		hypothetical protein	182	0.8	RAST2:fig|442.17.peg.2125	2125	Yes	Yes
13-H9	13	PR01	PC13	H09	H	9	495	E01	427448, 1507322	unambiguous, ambiguous	1507322			NA	NA	NA	Prediction Incorrect	Unknown	No	No
13-A10	13	PR01	PC13	A10	A	10	495	E01	427448, 1507322	unambiguous, ambiguous	1507322	427448		hypothetical protein	624	0.67	RAST2:fig|442.17.peg.1204	1204	Yes	No
13-B10	13	PR01	PC13	B10	B	10	495	E01	427448, 1507322	unambiguous, ambiguous	1507322	427448		hypothetical protein	624	0.67	RAST2:fig|442.17.peg.1204	1204	Yes	No
13-C10	13	PR01	PC13	C10	C	10	495	E01	427448, 1507322	unambiguous, ambiguous	1507322	427448		hypothetical protein	624	0.67	RAST2:fig|442.17.peg.1204	1204	Yes	No
13-D10	13	PR01	PC13	D10	D	10	495	C03	2976287	unambiguous	2976287	2976287		Putative permease	79	0.06	RAST2:fig|442.17.peg.523	523	Yes	Yes
13-E10	13	PR01	PC13	E10	E	10	495	C03	2976287	unambiguous	2976287	2976287		Putative permease	79	0.06	RAST2:fig|442.17.peg.523	523	Yes	Yes
13-F10	13	PR01	PC13	F10	F	10	495	B08	2316519	unambiguous	2316519			NA	NA	NA	Prediction Incorrect	Unknown	No	No
13-G10	13	PR01	PC13	G10	G	10	495	B08	2316519	unambiguous	2316519	2316519		Shikimate 5-dehydrogenase I alpha (EC 1.1.1.25)	118	0.14	RAST2:fig|442.17.peg.3169	3169	Yes	Yes
13-H10	13	PR01	PC13	H10	H	10	495	B04	511662, 2918720	ambiguous, unambiguous	2918720	2918720		Various polyols ABC transporter, ATP-bindingprotein	36	0.03	RAST2:fig|442.17.peg.468	468	Yes	Yes
13-A11	13	PR01	PC13	A11	A	11	495	B04	511662, 2918720	ambiguous, unambiguous	2918720	2918720		Various polyols ABC transporter, ATP-bindingprotein	36	0.03	RAST2:fig|442.17.peg.468	468	Yes	Yes
13-B11	13	PR01	PC13	B11	B	11	495	B04	511662, 2918720	ambiguous, unambiguous	2918720	2918720		Various polyols ABC transporter, ATP-bindingprotein	36	0.03	RAST2:fig|442.17.peg.468	468	Yes	Yes
13-C11	13	PR01	PC13	C11	C	11	495	B04	511662, 2918720	ambiguous, unambiguous	2918720	2918720		Various polyols ABC transporter, ATP-bindingprotein	36	0.03	RAST2:fig|442.17.peg.468	468	Yes	Yes
13-D11	13	PR01	PC13	D11	D	11	494	H12	643114, 982516	unambiguous, ambiguous	643114	643114		Gamma-glutamyltranspeptidase (EC 2.3.2.2)Glutathione hydrolase (EC 3.4.19.13)	450	0.32	RAST2:fig|442.17.peg.1517	1517	Yes	Yes
13-E11	13	PR01	PC13	E11	E	11	494	H12	643114, 982516	unambiguous, ambiguous	643114	643114		Gamma-glutamyltranspeptidase (EC 2.3.2.2)Glutathione hydrolase (EC 3.4.19.13)	450	0.32	RAST2:fig|442.17.peg.1517	1517	Yes	Yes
13-F11	13	PR01	PC13	F11	F	11	494	H12	643114, 982516	unambiguous, ambiguous	643114	643114		Gamma-glutamyltranspeptidase (EC 2.3.2.2)Glutathione hydrolase (EC 3.4.19.13)	450	0.32	RAST2:fig|442.17.peg.1517	1517	Yes	Yes
13-G11	13	PR01	PC13	G11	G	11	494	H12	643114, 982516	unambiguous, ambiguous	643114	643114		Gamma-glutamyltranspeptidase (EC 2.3.2.2)Glutathione hydrolase (EC 3.4.19.13)	450	0.32	RAST2:fig|442.17.peg.1517	1517	Yes	Yes
13-H11	13	PR01	PC13	H11	H	11	494	H06	3242961	ambiguous	3242961	3242961		Catalyzes the cleavage ofp-aminobenzoyl-glutamate to p-aminobenzoate and glutamate,subunit B	708	0.5	RAST2:fig|442.17.peg.763	763	Yes	Yes
13-A12	13	PR01	PC13	A12	A	12	494	H06	3242961	ambiguous	3242961	3242961		Catalyzes the cleavage ofp-aminobenzoyl-glutamate to p-aminobenzoate and glutamate,subunit B	708	0.5	RAST2:fig|442.17.peg.763	763	Yes	Yes
13-B12	13	PR01	PC13	B12	B	12	494	H04	1329872, 1514174	ambiguous, ambiguous	1329872	1514174		None	NA	NA	None	None	Yes	No
13-C12	13	PR01	PC13	C12	C	12	494	H04	1329872, 1514174	ambiguous, ambiguous	1329872	1514174		None	NA	NA	None	None	Yes	No
13-D12	13	PR01	PC13	D12	D	12	494	H04	1329872, 1514174	ambiguous, ambiguous	1329872	1514174		None	NA	NA	None	None	Yes	No
13-E12	13	PR01	PC13	E12	E	12	494	H04	1329872, 1514174	ambiguous, ambiguous	1329872	1514174		None	NA	NA	None	None	Yes	No
13-F12	13	PR01	PC13	F12	F	12	494	G09	220156	unambiguous	220156	220156		Cytochrome c precursor	100	0.21	RAST2:fig|442.17.peg.1026	1026	Yes	Yes
13-G12	13	PR01	PC13	G12	G	12	494	G09	220156	unambiguous	220156	220156		Cytochrome c precursor	100	0.21	RAST2:fig|442.17.peg.1026	1026	Yes	Yes
13-H12	13	PR01	PC13	H12	H	12	494	G08	659879, 1388432	ambiguous, ambiguous	659879	1388431		Flagellar hook-associated protein FlgK	1170	0.77	RAST2:fig|442.17.peg.2268	2268	Yes	No
14-A1	14	PR01	PC14	A01	A	1	494	G08	659879, 1388432	ambiguous, ambiguous	659879	1388431		Flagellar hook-associated protein FlgK	1170	0.77	RAST2:fig|442.17.peg.2268	2268	Yes	No
14-B1	14	PR01	PC14	B01	B	1	494	G08	659879, 1388432	ambiguous, ambiguous	659879	1388431		Flagellar hook-associated protein FlgK	1170	0.77	RAST2:fig|442.17.peg.2268	2268	Yes	No
14-C1	14	PR01	PC14	C01	C	1	494	G08	659879, 1388432	ambiguous, ambiguous	659879	1388431		Flagellar hook-associated protein FlgK	1170	0.77	RAST2:fig|442.17.peg.2268	2268	Yes	No
14-D1	14	PR01	PC14	D01	D	1	494	F09	2019295, 2487594	ambiguous, unambiguous	2019295	2487594		Cyclic beta-1,2-glucan synthase (EC 2.4.1.-)	3858	0.45	RAST2:fig|442.17.peg.35	35	Yes	No
14-E1	14	PR01	PC14	E01	E	1	494	F09	2019295, 2487594	ambiguous, unambiguous	2019295	2487594		Cyclic beta-1,2-glucan synthase (EC 2.4.1.-)	3858	0.45	RAST2:fig|442.17.peg.35	35	Yes	No
14-F1	14	PR01	PC14	F01	F	1	494	F09	2019295, 2487594	ambiguous, unambiguous	2019295	2487594		Cyclic beta-1,2-glucan synthase (EC 2.4.1.-)	3858	0.45	RAST2:fig|442.17.peg.35	35	Yes	No
14-G1	14	PR01	PC14	G01	G	1	494	F09	2019295, 2487594	ambiguous, unambiguous	2019295	2487594		Cyclic beta-1,2-glucan synthase (EC 2.4.1.-)	3858	0.45	RAST2:fig|442.17.peg.35	35	Yes	No
14-H1	14	PR01	PC14	H01	H	1	494	F07	3297447	unambiguous	3297447	3297448		Mobile element protein	63	0.25	RAST2:fig|442.17.peg.827	827	Yes	Yes
14-A2	14	PR01	PC14	A02	A	2	494	F07	3297447	unambiguous	3297447	3297448		Mobile element protein	63	0.25	RAST2:fig|442.17.peg.827	827	Yes	Yes
14-B2	14	PR01	PC14	B02	B	2								Blank
14-C2	14	PR01	PC14	C02	C	2	494	F04	2577301	ambiguous	2577301			NA	NA	NA	Prediction Incorrect	Unknown	No	No
14-D2	14	PR01	PC14	D02	D	2	494	F04	2577301	ambiguous	2577301			NA	NA	NA	Prediction Incorrect	Unknown	No	No
14-E2	14	PR01	PC14	E02	E	2	494	D03	2076592	unambiguous	2076592	2076592		hypothetical protein	343	0.6	RAST2:fig|442.17.peg.2916	2916	Yes	Yes
14-F2	14	PR01	PC14	F02	F	2	494	D03	2076592	unambiguous	2076592	2076592		hypothetical protein	343	0.6	RAST2:fig|442.17.peg.2916	2916	Yes	Yes
14-G2	14	PR01	PC14	G02	G	2	494	C06	217101	unambiguous	217101	217100		Outer membrane receptor proteins, mostly Fetransport	465	0.2	RAST2:fig|442.17.peg.1024	1024	Yes	Yes
14-H2	14	PR01	PC14	H02	H	2	494	C06	217101	unambiguous	217101	217100		Outer membrane receptor proteins, mostly Fetransport	465	0.2	RAST2:fig|442.17.peg.1024	1024	Yes	Yes
14-A3	14	PR01	PC14	A03	A	3	494	B12	264586, 1383395	ambiguous, unambiguous	1383395	1383395		putative membrane protein	49	0.05	RAST2:fig|442.17.peg.2265	2265	Yes	Yes
14-B3	14	PR01	PC14	B03	B	3	494	B12	264586, 1383395	ambiguous, unambiguous	1383395	1383394		putative membrane protein	48	0.05	RAST2:fig|442.17.peg.2265	2265	Yes	Yes
14-C3	14	PR01	PC14	C03	C	3	494	B12	264586, 1383395	ambiguous, unambiguous	1383395	1383395		putative membrane protein	49	0.05	RAST2:fig|442.17.peg.2265	2265	Yes	Yes
14-D3	14	PR01	PC14	D03	D	3	494	B12	264586, 1383395	ambiguous, unambiguous	1383395	1383395		putative membrane protein	49	0.05	RAST2:fig|442.17.peg.2265	2265	Yes	Yes
14-E3	14	PR01	PC14	E03	E	3	494	B03	1073997	ambiguous	1073997	1073997		hypothetical protein	9	0.01	RAST2:fig|442.17.peg.1954	1954	Yes	Yes
14-F3	14	PR01	PC14	F03	F	3	494	B03	1073997	ambiguous	1073997	1073997		hypothetical protein	9	0.01	RAST2:fig|442.17.peg.1954	1954	Yes	Yes
14-G3	14	PR01	PC14	G03	G	3	494	A11	752	unambiguous	752	751		Integrase	310	0.33	RAST2:fig|442.17.peg.834	834	Yes	Yes
14-H3	14	PR01	PC14	H03	H	3	494	A11	752	unambiguous	752	751		Integrase	310	0.33	RAST2:fig|442.17.peg.834	834	Yes	Yes
14-A4	14	PR01	PC14	A04	A	4	494	A04	1329872, 1673131	ambiguous, ambiguous	1673131	1673131		hypothetical protein	129	0.62	RAST2:fig|442.17.peg.2530	2530	Yes	Yes
14-B4	14	PR01	PC14	B04	B	4	494	A04	1329872, 1673131	ambiguous, ambiguous	1673131	1673131		hypothetical protein	129	0.62	RAST2:fig|442.17.peg.2530	2530	Yes	Yes
14-C4	14	PR01	PC14	C04	C	4	494	A04	1329872, 1673131	ambiguous, ambiguous	1673131	1673131		hypothetical protein	129	0.62	RAST2:fig|442.17.peg.2530	2530	Yes	Yes
14-D4	14	PR01	PC14	D04	D	4	494	A04	1329872, 1673131	ambiguous, ambiguous	1673131	1673131		hypothetical protein	129	0.62	RAST2:fig|442.17.peg.2530	2530	Yes	Yes
14-E4	14	PR01	PC14	E04	E	4	493	F06	3416387	unambiguous	3416387	3416387		hypothetical protein	141	0.13	RAST2:fig|442.17.peg.1724	1724	Yes	Yes
14-F4	14	PR01	PC14	F04	F	4	493	F06	3416387	unambiguous	3416387	3416387		hypothetical protein	141	0.13	RAST2:fig|442.17.peg.1724	1724	Yes	Yes
14-G4	14	PR01	PC14	G04	G	4	493	E05	2156181	unambiguous	2156181	2156181		hypothetical protein	165	0.17	RAST2:fig|442.17.peg.2985	2985	Yes	Yes
14-H4	14	PR01	PC14	H04	H	4	493	E05	2156181	unambiguous	2156181	2156181		hypothetical protein	165	0.17	RAST2:fig|442.17.peg.2985	2985	Yes	Yes
14-A5	14	PR01	PC14	A05	A	5	493	D10	2847487	ambiguous	2847487			NA	NA	NA	Prediction Incorrect	Unknown	No	No
14-B5	14	PR01	PC14	B05	B	5	493	D10	2847487	ambiguous	2847487			NA	NA	NA	Prediction Incorrect	Unknown	No	No
14-C5	14	PR01	PC14	C05	C	5	493	C05	2683208	ambiguous	2683208	2683208		Mobile element protein	146	0.46	RAST2:fig|442.17.peg.222	222	Yes	Yes
14-D5	14	PR01	PC14	D05	D	5	493	C05	2683208	ambiguous	2683208			NA	NA	NA	Prediction Incorrect	Unknown	No	No
14-E5	14	PR01	PC14	E05	E	5	493	B12	3250389	unambiguous	3250389	3250389		Allantoate amidohydrolase (EC 3.5.3.9)	718	0.56	RAST2:fig|442.17.peg.769	769	Yes	Yes
14-F5	14	PR01	PC14	F05	F	5	493	B12	3250389	unambiguous	3250389	3250389		Allantoate amidohydrolase (EC 3.5.3.9)	718	0.56	RAST2:fig|442.17.peg.769	769	Yes	Yes
14-G5	14	PR01	PC14	G05	G	5	493	B04	2194838	unambiguous	2194838	2194838		hypothetical protein	441	0.98	RAST2:fig|442.17.peg.3024	3024	Yes	Yes
14-H5	14	PR01	PC14	H05	H	5	493	B04	2194838	unambiguous	2194838	2194838		hypothetical protein	441	0.98	RAST2:fig|442.17.peg.3024	3024	Yes	Yes
14-A6	14	PR01	PC14	A06	A	6	493	A08	295262	unambiguous	295262	295262		D-amino acid dehydrogenase (EC 1.4.99.6)	301	0.24	RAST2:fig|442.17.peg.1093	1093	Yes	Yes
14-B6	14	PR01	PC14	B06	B	6	493	A08	295262	unambiguous	295262	295262		D-amino acid dehydrogenase (EC 1.4.99.6)	301	0.24	RAST2:fig|442.17.peg.1093	1093	Yes	Yes
14-C6	14	PR01	PC14	C06	C	6	492	G07	187549	unambiguous	187549			NA	NA	NA	Prediction Incorrect	Unknown	No	No
14-D6	14	PR01	PC14	D06	D	6	492	G07	187549	unambiguous	187549	187549		Phosphate ABC transporter, periplasmicphosphate-binding protein PstS (TC 3.A.1.7.1)	120	0.12	RAST2:fig|442.17.peg.1005	1005	Yes	Yes
14-E6	14	PR01	PC14	E06	E	6	492	F02	3008623	unambiguous	3008623	3008623		DNA-cytosine methyltransferase (EC 2.1.1.37)	423	0.39	RAST2:fig|442.17.peg.553	553	Yes	Yes
14-F6	14	PR01	PC14	F06	F	6	492	F02	3008623	unambiguous	3008623	3008623		DNA-cytosine methyltransferase (EC 2.1.1.37)	423	0.39	RAST2:fig|442.17.peg.553	553	Yes	Yes
14-G6	14	PR01	PC14	G06	G	6	492	D09	530351	unambiguous	530351	530351		Fumarate hydratase class II (EC 4.2.1.2)	135	0.1	RAST2:fig|442.17.peg.1410	1410	Yes	Yes
14-H6	14	PR01	PC14	H06	H	6	492	D09	530351	unambiguous	530351	530351		Fumarate hydratase class II (EC 4.2.1.2)	135	0.1	RAST2:fig|442.17.peg.1410	1410	Yes	Yes
14-A7	14	PR01	PC14	A07	A	7	492	D08	2231672, 3413203	ambiguous, unambiguous	2231672	3413203		hypothetical protein	1602	0.9	RAST2:fig|442.17.peg.1319	1319	Yes	No
14-B7	14	PR01	PC14	B07	B	7	492	D08	2231672, 3413203	ambiguous, unambiguous	2231672	3413203		hypothetical protein	1602	0.9	RAST2:fig|442.17.peg.1319	1319	Yes	No
14-C7	14	PR01	PC14	C07	C	7	492	D08	2231672, 3413203	ambiguous, unambiguous	2231672	3413203		hypothetical protein	1602	0.9	RAST2:fig|442.17.peg.1319	1319	Yes	No
14-D7	14	PR01	PC14	D07	D	7	492	D08	2231672, 3413203	ambiguous, unambiguous	2231672	3413203		hypothetical protein	1602	0.9	RAST2:fig|442.17.peg.1319	1319	Yes	No
14-E7	14	PR01	PC14	E07	E	7								Blank
14-F7	14	PR01	PC14	F07	F	7	492	D06	2978798	unambiguous	2978798	2978798		hypothetical protein	228	0.28	RAST2:fig|442.17.peg.525	525	Yes	Yes
14-G7	14	PR01	PC14	G07	G	7	492	D06	2978798	unambiguous	2978798	2978798		hypothetical protein	228	0.28	RAST2:fig|442.17.peg.525	525	Yes	Yes
14-H7	14	PR01	PC14	H07	H	7	492	D05	383691	unambiguous	383691	383691		Phosphate transport ATP-binding protein PstB (TC3.A.1.7.1)	5	0.01	RAST2:fig|442.17.peg.1164	1164	Yes	Yes
14-A8	14	PR01	PC14	A08	A	8	492	D05	383691	unambiguous	383691	383691		Phosphate transport ATP-binding protein PstB (TC3.A.1.7.1)	5	0.01	RAST2:fig|442.17.peg.1164	1164	Yes	Yes
14-B8	14	PR01	PC14	B08	B	8	492	B12	1850588, 3256668	ambiguous, unambiguous	3256668	3256668		Heme-degrading monooxygenase,staphylobilin-producing (EC 1.14.99.48)	9	0.03	RAST2:fig|442.17.peg.775	775	Yes	Yes
14-C8	14	PR01	PC14	C08	C	8	492	B12	1850588, 3256668	ambiguous, unambiguous	3256668	3256668		Heme-degrading monooxygenase,staphylobilin-producing (EC 1.14.99.48)	9	0.03	RAST2:fig|442.17.peg.775	775	Yes	Yes
14-D8	14	PR01	PC14	D08	D	8	492	B12	1850588, 3256668	ambiguous, unambiguous	3256668	3256668		Heme-degrading monooxygenase,staphylobilin-producing (EC 1.14.99.48)	9	0.03	RAST2:fig|442.17.peg.775	775	Yes	Yes
14-E8	14	PR01	PC14	E08	E	8	492	B12	1850588, 3256668	ambiguous, unambiguous	3256668	3256668		Heme-degrading monooxygenase,staphylobilin-producing (EC 1.14.99.48)	9	0.03	RAST2:fig|442.17.peg.775	775	Yes	Yes
14-F8	14	PR01	PC14	F08	F	8	492	A11	2632728	unambiguous	2632728	2632728		Dihydroorotate dehydrogenase (quinone) (EC1.3.5.2)	520	0.48	RAST2:fig|442.17.peg.167	167	Yes	Yes
14-G8	14	PR01	PC14	G08	G	8	492	A11	2632728	unambiguous	2632728	2632728		Dihydroorotate dehydrogenase (quinone) (EC1.3.5.2)	520	0.48	RAST2:fig|442.17.peg.167	167	Yes	Yes
14-H8	14	PR01	PC14	H08	H	8	492	A06	857186, 1942712, 2548752	ambiguous, ambiguous, unambiguous	2548752	2548751		tRNA-specific 2-thiouridylase MnmA (EC 2.8.1.13)	1067	0.98	RAST2:fig|442.17.peg.87	87	Yes	Yes
14-A9	14	PR01	PC14	A09	A	9	492	A06	857186, 1942712, 2548752	ambiguous, ambiguous, unambiguous	2548752	2548752		tRNA-specific 2-thiouridylase MnmA (EC 2.8.1.13)	1068	0.98	RAST2:fig|442.17.peg.87	87	Yes	Yes
14-B9	14	PR01	PC14	B09	B	9	492	A06	857186, 1942712, 2548752	ambiguous, ambiguous, unambiguous	2548752	2548751		tRNA-specific 2-thiouridylase MnmA (EC 2.8.1.13)	1067	0.98	RAST2:fig|442.17.peg.87	87	Yes	Yes
14-C9	14	PR01	PC14	C09	C	9	492	A06	857186, 1942712, 2548752	ambiguous, ambiguous, unambiguous	2548752	2548751		tRNA-specific 2-thiouridylase MnmA (EC 2.8.1.13)	1067	0.98	RAST2:fig|442.17.peg.87	87	Yes	Yes
14-D9	14	PR01	PC14	D09	D	9	492	A06	857186, 1942712, 2548752	ambiguous, ambiguous, unambiguous	2548752	2548751		tRNA-specific 2-thiouridylase MnmA (EC 2.8.1.13)	1067	0.98	RAST2:fig|442.17.peg.87	87	Yes	Yes
14-E9	14	PR01	PC14	E09	E	9	492	A06	857186, 1942712, 2548752	ambiguous, ambiguous, unambiguous	2548752	2548752		tRNA-specific 2-thiouridylase MnmA (EC 2.8.1.13)	1068	0.98	RAST2:fig|442.17.peg.87	87	Yes	Yes
14-F9	14	PR01	PC14	F09	F	9	492	A05	1673412, 2668243	unambiguous, ambiguous	1673412	1673412		hypothetical protein	75	0.06	RAST2:fig|442.17.peg.2531	2531	Yes	Yes
14-G9	14	PR01	PC14	G09	G	9	492	A05	1673412, 2668243	unambiguous, ambiguous	1673412	1673412		hypothetical protein	75	0.06	RAST2:fig|442.17.peg.2531	2531	Yes	Yes
14-H9	14	PR01	PC14	H09	H	9	492	A05	1673412, 2668243	unambiguous, ambiguous	1673412	1673412		hypothetical protein	75	0.06	RAST2:fig|442.17.peg.2531	2531	Yes	Yes
14-A10	14	PR01	PC14	A10	A	10	492	A05	1673412, 2668243	unambiguous, ambiguous	1673412	1673412		hypothetical protein	75	0.06	RAST2:fig|442.17.peg.2531	2531	Yes	Yes
14-B10	14	PR01	PC14	B10	B	10	490	F10	1892265	unambiguous	1892265			NA	NA	NA	Prediction Incorrect	Unknown	No	No
14-C10	14	PR01	PC14	C10	C	10	490	F10	1892265	unambiguous	1892265	1892265		LSU ribosomal protein L9p	81	0.14	RAST2:fig|442.17.peg.2740	2740	Yes	Yes
14-D10	14	PR01	PC14	D10	D	10	490	F08	1350916	ambiguous	1350916			NA	NA	NA	Prediction Incorrect	Unknown	No	No
14-E10	14	PR01	PC14	E10	E	10	490	F08	1350916	ambiguous	1350916			NA	NA	NA	Prediction Incorrect	Unknown	No	No
14-F10	14	PR01	PC14	F10	F	10	490	F05	1874460	unambiguous	1874460	1874460		Carbamoyl-phosphate synthase small chain (EC6.3.5.5)	819	0.6	RAST2:fig|442.17.peg.2721	2721	Yes	Yes
14-G10	14	PR01	PC14	G10	G	10	490	F05	1874460	unambiguous	1874460	1874460		Carbamoyl-phosphate synthase small chain (EC6.3.5.5)	819	0.6	RAST2:fig|442.17.peg.2721	2721	Yes	Yes
14-H10	14	PR01	PC14	H10	H	10	490	D07	2700858	unambiguous	2700858	2700858		Conjugative transfer protein TrbB	551	0.55	RAST2:fig|442.17.peg.244	244	Yes	Yes
14-A11	14	PR01	PC14	A11	A	11	490	D07	2700858	unambiguous	2700858	2700858		Conjugative transfer protein TrbB	551	0.55	RAST2:fig|442.17.peg.244	244	Yes	Yes
14-B11	14	PR01	PC14	B11	B	11	490	C10	916555	unambiguous	916555	916555		FIG00688361: hypothetical protein	260	0.98	RAST2:fig|442.17.peg.1806	1806	Yes	Yes
14-C11	14	PR01	PC14	C11	C	11	490	C10	916555	unambiguous	916555	916555		FIG00688361: hypothetical protein	260	0.98	RAST2:fig|442.17.peg.1806	1806	Yes	Yes
14-D11	14	PR01	PC14	D11	D	11	490	C05	1334621	unambiguous	1334621			NA	NA	NA	Prediction Incorrect	Unknown	No	No
14-E11	14	PR01	PC14	E11	E	11	490	C05	1334621	unambiguous	1334621	1334621		Pyruvate decarboxylase (EC 4.1.1.1);Alpha-keto-acid decarboxylase (EC 4.1.1.-)	8	0	RAST2:fig|442.17.peg.2220	2220	Yes	Yes
14-F11	14	PR01	PC14	F11	F	11	490	B05	916838	unambiguous	916838	916837		hypothetical protein	206	0.35	RAST2:fig|442.17.peg.1807	1807	Yes	Yes
14-G11	14	PR01	PC14	G11	G	11	490	B05	916838	unambiguous	916838	916837		hypothetical protein	206	0.35	RAST2:fig|442.17.peg.1807	1807	Yes	Yes
14-H11	14	PR01	PC14	H11	H	11	490	A12	2268270	unambiguous	2268270	2268270		Lipase	38	0.04	RAST2:fig|442.17.peg.3119	3119	Yes	Yes
14-A12	14	PR01	PC14	A12	A	12	490	A12	2268270	unambiguous	2268270	2268270		Lipase	38	0.04	RAST2:fig|442.17.peg.3119	3119	Yes	Yes
14-B12	14	PR01	PC14	B12	B	12	490	A07	443293, 1328850	ambiguous, ambiguous	1328850	1328850		Acetolactate synthase large subunit (EC 2.2.1.6)	132	0.07	RAST2:fig|442.17.peg.2213	2213	Yes	Yes
14-C12	14	PR01	PC14	C12	C	12	490	A07	443293, 1328850	ambiguous, ambiguous	1328850	1328849		Acetolactate synthase large subunit (EC 2.2.1.6)	133	0.07	RAST2:fig|442.17.peg.2213	2213	Yes	Yes
14-D12	14	PR01	PC14	D12	D	12	490	A07	443293, 1328850	ambiguous, ambiguous	1328850	1328850		Acetolactate synthase large subunit (EC 2.2.1.6)	132	0.07	RAST2:fig|442.17.peg.2213	2213	Yes	Yes
14-E12	14	PR01	PC14	E12	E	12	490	A07	443293, 1328850	ambiguous, ambiguous	1328850	1328850		Acetolactate synthase large subunit (EC 2.2.1.6)	132	0.07	RAST2:fig|442.17.peg.2213	2213	Yes	Yes
14-F12	14	PR01	PC14	F12	F	12	489	H02	533147, 3109054	ambiguous, unambiguous	3109054	3109054		hypothetical protein	114	0.29	RAST2:fig|442.17.peg.638	638	Yes	Yes
14-G12	14	PR01	PC14	G12	G	12	489	H02	533147, 3109054	ambiguous, unambiguous	3109054	3109054		hypothetical protein	114	0.29	RAST2:fig|442.17.peg.638	638	Yes	Yes
14-H12	14	PR01	PC14	H12	H	12	489	H02	533147, 3109054	ambiguous, unambiguous	3109054	3109054		hypothetical protein	114	0.29	RAST2:fig|442.17.peg.638	638	Yes	Yes
15-A1	15	PR01	PC15	A01	A	1	489	H02	533147, 3109054	ambiguous, unambiguous	3109054	3109054		hypothetical protein	114	0.29	RAST2:fig|442.17.peg.638	638	Yes	Yes
15-B1	15	PR01	PC15	B01	B	1	489	G03	1291486, 1325422, 2072425	ambiguous, ambiguous, unambiguous	2072425	2072425		hypothetical protein	247	0.24	RAST2:fig|442.17.peg.2913	2913	Yes	Yes
15-C1	15	PR01	PC15	C01	C	1	489	G03	1291486, 1325422, 2072425	ambiguous, ambiguous, unambiguous	2072425	2072425		hypothetical protein	247	0.24	RAST2:fig|442.17.peg.2913	2913	Yes	Yes
15-D1	15	PR01	PC15	D01	D	1	489	G03	1291486, 1325422, 2072425	ambiguous, ambiguous, unambiguous	2072425	2072425		hypothetical protein	247	0.24	RAST2:fig|442.17.peg.2913	2913	Yes	Yes
15-E1	15	PR01	PC15	E01	E	1	489	G03	1291486, 1325422, 2072425	ambiguous, ambiguous, unambiguous	2072425	2072425		hypothetical protein	247	0.24	RAST2:fig|442.17.peg.2913	2913	Yes	Yes
15-F1	15	PR01	PC15	F01	F	1	489	G03	1291486, 1325422, 2072425	ambiguous, ambiguous, unambiguous	2072425	2072425		hypothetical protein	247	0.24	RAST2:fig|442.17.peg.2913	2913	Yes	Yes
15-G1	15	PR01	PC15	G01	G	1	489	G03	1291486, 1325422, 2072425	ambiguous, ambiguous, unambiguous	2072425	2072425		hypothetical protein	247	0.24	RAST2:fig|442.17.peg.2913	2913	Yes	Yes
15-H1	15	PR01	PC15	H01	H	1	489	G01	2111789, 2199818	ambiguous, unambiguous	2199818	2199818		hypothetical protein	61	0.03	RAST2:fig|442.17.peg.3032	3032	Yes	Yes
15-A2	15	PR01	PC15	A02	A	2	489	G01	2111789, 2199818	ambiguous, unambiguous	2199818	2199818		hypothetical protein	61	0.03	RAST2:fig|442.17.peg.3032	3032	Yes	Yes
15-B2	15	PR01	PC15	B02	B	2								Blank
15-C2	15	PR01	PC15	C02	C	2	489	G01	2111789, 2199818	ambiguous, unambiguous	2199818	2199818		hypothetical protein	61	0.03	RAST2:fig|442.17.peg.3032	3032	Yes	Yes
15-D2	15	PR01	PC15	D02	D	2	489	G01	2111789, 2199818	ambiguous, unambiguous	2199818	2199818		hypothetical protein	61	0.03	RAST2:fig|442.17.peg.3032	3032	Yes	Yes
15-E2	15	PR01	PC15	E02	E	2	489	F07	782573, 1352561	unambiguous, ambiguous	782573			NA	NA	NA	Prediction Incorrect	Unknown	No	No
15-F2	15	PR01	PC15	F02	F	2	489	F07	782573, 1352561	unambiguous, ambiguous	782573			NA	NA	NA	Prediction Incorrect	Unknown	No	No
15-G2	15	PR01	PC15	G02	G	2	489	F07	782573, 1352561	unambiguous, ambiguous	782573			NA	NA	NA	Prediction Incorrect	Unknown	No	No
15-H2	15	PR01	PC15	H02	H	2	489	F07	782573, 1352561	unambiguous, ambiguous	782573			NA	NA	NA	Prediction Incorrect	Unknown	No	No
15-A3	15	PR01	PC15	A03	A	3	489	E08	1973850, 2348947	ambiguous, unambiguous	2348947	2348947		hypothetical protein	147	0.43	RAST2:fig|442.17.peg.3203	3203	Yes	Yes
15-B3	15	PR01	PC15	B03	B	3	489	E08	1973850, 2348947	ambiguous, unambiguous	2348947	2348947		hypothetical protein	147	0.43	RAST2:fig|442.17.peg.3203	3203	Yes	Yes
15-C3	15	PR01	PC15	C03	C	3	489	E08	1973850, 2348947	ambiguous, unambiguous	2348947	2348947		hypothetical protein	147	0.43	RAST2:fig|442.17.peg.3203	3203	Yes	Yes
15-D3	15	PR01	PC15	D03	D	3	489	E08	1973850, 2348947	ambiguous, unambiguous	2348947	2348947		hypothetical protein	147	0.43	RAST2:fig|442.17.peg.3203	3203	Yes	Yes
15-E3	15	PR01	PC15	E03	E	3	489	E06	2566032	unambiguous	2566032	2566032		hypothetical protein	91	0.28	RAST2:fig|442.17.peg.106	106	Yes	Yes
15-F3	15	PR01	PC15	F03	F	3	489	E06	2566032	unambiguous	2566032	2566031		hypothetical protein	90	0.28	RAST2:fig|442.17.peg.106	106	Yes	Yes
15-G3	15	PR01	PC15	G03	G	3	489	E04	727869, 1775364	ambiguous, ambiguous	1775364			NA	NA	NA	Prediction Incorrect	Unknown	No	No
15-H3	15	PR01	PC15	H03	H	3	489	E04	727869, 1775364	ambiguous, ambiguous	1775364			NA	NA	NA	Prediction Incorrect	Unknown	No	No
15-A4	15	PR01	PC15	A04	A	4	489	E04	727869, 1775364	ambiguous, ambiguous	1775364			NA	NA	NA	Prediction Incorrect	Unknown	No	No
15-B4	15	PR01	PC15	B04	B	4	489	E04	727869, 1775364	ambiguous, ambiguous	1775364			NA	NA	NA	Prediction Incorrect	Unknown	No	No
15-C4	15	PR01	PC15	C04	C	4	489	E03	389256	unambiguous	389256	389256		Glycosyltransferase	343	0.28	RAST2:fig|442.17.peg.1171	1171	Yes	Yes
15-D4	15	PR01	PC15	D04	D	4	489	E03	389256	unambiguous	389256	389256		Glycosyltransferase	343	0.28	RAST2:fig|442.17.peg.1171	1171	Yes	Yes
15-E4	15	PR01	PC15	E04	E	4	489	D12	126922	unambiguous	126922	126922		Membrane alanine aminopeptidase N (EC 3.4.11.2)	138	0.31	RAST2:fig|442.17.peg.943	943	Yes	Yes
15-F4	15	PR01	PC15	F04	F	4	489	D12	126922	unambiguous	126922	126922		Membrane alanine aminopeptidase N (EC 3.4.11.2)	138	0.31	RAST2:fig|442.17.peg.943	943	Yes	Yes
15-G4	15	PR01	PC15	G04	G	4	489	D05	817331, 1585218	unambiguous, ambiguous	817331			NA	NA	NA	Prediction Incorrect	Unknown	No	No
15-H4	15	PR01	PC15	H04	H	4	489	D05	817331, 1585218	unambiguous, ambiguous	817331	817331		Ferrichrome-iron receptor	330	0.15	RAST2:fig|442.17.peg.1684	1684	Yes	Yes
15-A5	15	PR01	PC15	A05	A	5	489	D05	817331, 1585218	unambiguous, ambiguous	817331	817331		Ferrichrome-iron receptor	330	0.15	RAST2:fig|442.17.peg.1684	1684	Yes	Yes
15-B5	15	PR01	PC15	B05	B	5	489	D05	817331, 1585218	unambiguous, ambiguous	817331	817331		Ferrichrome-iron receptor	330	0.15	RAST2:fig|442.17.peg.1684	1684	Yes	Yes
15-C5	15	PR01	PC15	C05	C	5	489	C10	2645652, 3240656, 3382171	unambiguous, unambiguous, unambiguous	3382171	3382171		Transcriptional regulator, GntR family domain /Aspartate aminotransferase (EC 2.6.1.1)	333	0.22	RAST2:fig|442.17.peg.1293	1293	Yes	Yes
15-D5	15	PR01	PC15	D05	D	5	489	C10	2645652, 3240656, 3382171	unambiguous, unambiguous, unambiguous	3382171	3382170		Transcriptional regulator, GntR family domain /Aspartate aminotransferase (EC 2.6.1.1)	334	0.23	RAST2:fig|442.17.peg.1293	1293	Yes	Yes
15-E5	15	PR01	PC15	E05	E	5	489	C10	2645652, 3240656, 3382171	unambiguous, unambiguous, unambiguous	3382171	3382170		Transcriptional regulator, GntR family domain /Aspartate aminotransferase (EC 2.6.1.1)	334	0.23	RAST2:fig|442.17.peg.1293	1293	Yes	Yes
15-F5	15	PR01	PC15	F05	F	5	489	C10	2645652, 3240656, 3382171	unambiguous, unambiguous, unambiguous	3382171	3382170		Transcriptional regulator, GntR family domain /Aspartate aminotransferase (EC 2.6.1.1)	334	0.23	RAST2:fig|442.17.peg.1293	1293	Yes	Yes
15-G5	15	PR01	PC15	G05	G	5	489	C10	2645652, 3240656, 3382171	unambiguous, unambiguous, unambiguous	3382171	3382171		Transcriptional regulator, GntR family domain /Aspartate aminotransferase (EC 2.6.1.1)	333	0.22	RAST2:fig|442.17.peg.1293	1293	Yes	Yes
15-H5	15	PR01	PC15	H05	H	5	489	C10	2645652, 3240656, 3382171	unambiguous, unambiguous, unambiguous	3382171	3382171		Transcriptional regulator, GntR family domain /Aspartate aminotransferase (EC 2.6.1.1)	333	0.22	RAST2:fig|442.17.peg.1293	1293	Yes	Yes
15-A6	15	PR01	PC15	A06	A	6	489	C09	939987, 2673203	ambiguous, ambiguous	939987			NA	NA	NA	Prediction Incorrect	Unknown	No	No
15-B6	15	PR01	PC15	B06	B	6	489	C09	939987, 2673203	ambiguous, ambiguous	939987			NA	NA	NA	Prediction Incorrect	Unknown	No	No
15-C6	15	PR01	PC15	C06	C	6	489	C09	939987, 2673203	ambiguous, ambiguous	939987			NA	NA	NA	Prediction Incorrect	Unknown	No	No
15-D6	15	PR01	PC15	D06	D	6	489	C09	939987, 2673203	ambiguous, ambiguous	939987			NA	NA	NA	Prediction Incorrect	Unknown	No	No
15-E6	15	PR01	PC15	E06	E	6	489	C04	1775364, 2307829	ambiguous, unambiguous	2307829	2307829		Electron transfer flavoprotein, beta subunit	42	0.06	RAST2:fig|442.17.peg.3159	3159	Yes	Yes
15-F6	15	PR01	PC15	F06	F	6	489	C04	1775364, 2307829	ambiguous, unambiguous	2307829	2307829		Electron transfer flavoprotein, beta subunit	42	0.06	RAST2:fig|442.17.peg.3159	3159	Yes	Yes
15-G6	15	PR01	PC15	G06	G	6	489	C04	1775364, 2307829	ambiguous, unambiguous	2307829	2307829		Electron transfer flavoprotein, beta subunit	42	0.06	RAST2:fig|442.17.peg.3159	3159	Yes	Yes
15-H6	15	PR01	PC15	H06	H	6	489	C04	1775364, 2307829	ambiguous, unambiguous	2307829	2307829		Electron transfer flavoprotein, beta subunit	42	0.06	RAST2:fig|442.17.peg.3159	3159	Yes	Yes
15-A7	15	PR01	PC15	A07	A	7	489	B09	1909826	unambiguous	1909826			NA	NA	NA	Prediction Incorrect	Unknown	No	No
15-B7	15	PR01	PC15	B07	B	7	489	B09	1909826	unambiguous	1909826			NA	NA	NA	Prediction Incorrect	Unknown	No	No
15-C7	15	PR01	PC15	C07	C	7	489	B06	55190	unambiguous	55190	55190		hypothetical protein	522	0.25	RAST2:fig|442.17.peg.881	881	Yes	Yes
15-D7	15	PR01	PC15	D07	D	7	489	B06	55190	unambiguous	55190	55189		hypothetical protein	521	0.25	RAST2:fig|442.17.peg.881	881	Yes	Yes
15-E7	15	PR01	PC15	E07	E	7								Blank
15-F7	15	PR01	PC15	F07	F	7	489	B04	885688, 3247266	ambiguous, unambiguous	885688	3247266		Nitrate/nitrite transporter	828	0.64	RAST2:fig|442.17.peg.765	765	Yes	No
15-G7	15	PR01	PC15	G07	G	7	489	B04	885688, 3247266	ambiguous, unambiguous	885688	3247266		Nitrate/nitrite transporter	828	0.64	RAST2:fig|442.17.peg.765	765	Yes	No
15-H7	15	PR01	PC15	H07	H	7	489	B04	885688, 3247266	ambiguous, unambiguous	885688	3247266		Nitrate/nitrite transporter	828	0.64	RAST2:fig|442.17.peg.765	765	Yes	No
15-A8	15	PR01	PC15	A08	A	8	489	B04	885688, 3247266	ambiguous, unambiguous	885688	3247266		Nitrate/nitrite transporter	828	0.64	RAST2:fig|442.17.peg.765	765	Yes	No
15-B8	15	PR01	PC15	B08	B	8	489	A12	962681, 2322960	unambiguous, ambiguous	962681	962681		Uncharacterized UPF0118 membrane protein	193	0.17	RAST2:fig|442.17.peg.1856	1856	Yes	Yes
15-C8	15	PR01	PC15	C08	C	8	489	A12	962681, 2322960	unambiguous, ambiguous	962681	962681		Uncharacterized UPF0118 membrane protein	193	0.17	RAST2:fig|442.17.peg.1856	1856	Yes	Yes
15-D8	15	PR01	PC15	D08	D	8	489	A12	962681, 2322960	unambiguous, ambiguous	962681	962681		Uncharacterized UPF0118 membrane protein	193	0.17	RAST2:fig|442.17.peg.1856	1856	Yes	Yes
15-E8	15	PR01	PC15	E08	E	8	489	A12	962681, 2322960	unambiguous, ambiguous	962681	962681		Uncharacterized UPF0118 membrane protein	193	0.17	RAST2:fig|442.17.peg.1856	1856	Yes	Yes
15-F8	15	PR01	PC15	F08	F	8	488	H11	1293509	unambiguous	1293509	1293509		Succinate-semialdehyde dehydrogenase [NAD] (EC1.2.1.24); Succinate-semialdehyde dehydrogenase [NADP+] (EC1.2.1.79)	6	0	RAST2:fig|442.17.peg.2176	2176	Yes	Yes
15-G8	15	PR01	PC15	G08	G	8	488	H11	1293509	unambiguous	1293509	1293509		Succinate-semialdehyde dehydrogenase [NAD] (EC1.2.1.24); Succinate-semialdehyde dehydrogenase [NADP+] (EC1.2.1.79)	6	0	RAST2:fig|442.17.peg.2176	2176	Yes	Yes
15-H8	15	PR01	PC15	H08	H	8	488	H06	408666	unambiguous	408666	408666		Glucans biosynthesis protein G precursor	345	0.22	RAST2:fig|442.17.peg.1187	1187	Yes	Yes
15-A9	15	PR01	PC15	A09	A	9	488	H06	408666	unambiguous	408666	408666		Glucans biosynthesis protein G precursor	345	0.22	RAST2:fig|442.17.peg.1187	1187	Yes	Yes
15-B9	15	PR01	PC15	B09	B	9	488	F11	2748566	ambiguous	2748566			NA	NA	NA	Prediction Incorrect	Unknown	No	No
15-C9	15	PR01	PC15	C09	C	9	488	F11	2748566	ambiguous	2748566			NA	NA	NA	Prediction Incorrect	Unknown	No	No
15-D9	15	PR01	PC15	D09	D	9	488	F10	742859, 1297130	unambiguous, ambiguous	742859	742859		Inner membrane component of TAM transport system	474	0.11	RAST2:fig|442.17.peg.1614	1614	Yes	Yes
15-E9	15	PR01	PC15	E09	E	9	488	F10	742859, 1297130	unambiguous, ambiguous	742859	742859		Inner membrane component of TAM transport system	474	0.11	RAST2:fig|442.17.peg.1614	1614	Yes	Yes
15-F9	15	PR01	PC15	F09	F	9	488	F10	742859, 1297130	unambiguous, ambiguous	742859	742859		Inner membrane component of TAM transport system	474	0.11	RAST2:fig|442.17.peg.1614	1614	Yes	Yes
15-G9	15	PR01	PC15	G09	G	9	488	F10	742859, 1297130	unambiguous, ambiguous	742859	742859		Inner membrane component of TAM transport system	474	0.11	RAST2:fig|442.17.peg.1614	1614	Yes	Yes
15-H9	15	PR01	PC15	H09	H	9	488	F01	267401, 2024556	ambiguous, unambiguous	2024556	2024556		Oxidoreductase probably involved in sulfitereduction	138	0.31	RAST2:fig|442.17.peg.2861	2861	Yes	Yes
15-A10	15	PR01	PC15	A10	A	10	488	F01	267401, 2024556	ambiguous, unambiguous	2024556	2024556		Oxidoreductase probably involved in sulfitereduction	138	0.31	RAST2:fig|442.17.peg.2861	2861	Yes	Yes
15-B10	15	PR01	PC15	B10	B	10	488	F01	267401, 2024556	ambiguous, unambiguous	2024556	2024555		Oxidoreductase probably involved in sulfitereduction	137	0.31	RAST2:fig|442.17.peg.2861	2861	Yes	Yes
15-C10	15	PR01	PC15	C10	C	10	488	F01	267401, 2024556	ambiguous, unambiguous	2024556	2024555		Oxidoreductase probably involved in sulfitereduction	137	0.31	RAST2:fig|442.17.peg.2861	2861	Yes	Yes
15-D10	15	PR01	PC15	D10	D	10	488	E02	1684889, 3328121	unambiguous, ambiguous	1684889	1684889		hypothetical protein	225	0.08	RAST2:fig|442.17.peg.2542	2542	Yes	Yes
15-E10	15	PR01	PC15	E10	E	10	488	E02	1684889, 3328121	unambiguous, ambiguous	1684889	1684889		hypothetical protein	225	0.08	RAST2:fig|442.17.peg.2542	2542	Yes	Yes
15-F10	15	PR01	PC15	F10	F	10	488	E02	1684889, 3328121	unambiguous, ambiguous	1684889	1684889		hypothetical protein	225	0.08	RAST2:fig|442.17.peg.2542	2542	Yes	Yes
15-G10	15	PR01	PC15	G10	G	10	488	E02	1684889, 3328121	unambiguous, ambiguous	1684889	1684889		hypothetical protein	225	0.08	RAST2:fig|442.17.peg.2542	2542	Yes	Yes
15-H10	15	PR01	PC15	H10	H	10	488	D12	3307258	unambiguous	3307258	3307258		hypothetical protein	520	0.34	RAST2:fig|442.17.peg.1215	1215	Yes	Yes
15-A11	15	PR01	PC15	A11	A	11	488	D12	3307258	unambiguous	3307258	3307258		hypothetical protein	520	0.34	RAST2:fig|442.17.peg.1215	1215	Yes	Yes
15-B11	15	PR01	PC15	B11	B	11	488	D04	944777, 2757489	ambiguous, unambiguous	2757489	2757489		Transcriptional regulator, MerR family	130	0.32	RAST2:fig|442.17.peg.319	319	Yes	Yes
15-C11	15	PR01	PC15	C11	C	11	488	D04	944777, 2757489	ambiguous, unambiguous	2757489	2757488		Transcriptional regulator, MerR family	129	0.32	RAST2:fig|442.17.peg.319	319	Yes	Yes
15-D11	15	PR01	PC15	D11	D	11	488	D04	944777, 2757489	ambiguous, unambiguous	2757489	2757488		Transcriptional regulator, MerR family	129	0.32	RAST2:fig|442.17.peg.319	319	Yes	Yes
15-E11	15	PR01	PC15	E11	E	11	488	D04	944777, 2757489	ambiguous, unambiguous	2757489	2757488		Transcriptional regulator, MerR family	129	0.32	RAST2:fig|442.17.peg.319	319	Yes	Yes
15-F11	15	PR01	PC15	F11	F	11	488	C10	1584115	ambiguous	1584115	1584115		Hypothetical transmembrane iron-regulatedprotein	210	0.22	RAST2:fig|442.17.peg.2445	2445	Yes	Yes
15-G11	15	PR01	PC15	G11	G	11	488	C10	1584115	ambiguous	1584115	1584115		Hypothetical transmembrane iron-regulatedprotein	210	0.22	RAST2:fig|442.17.peg.2445	2445	Yes	Yes
15-H11	15	PR01	PC15	H11	H	11	488	B10	253008, 2707630	ambiguous, unambiguous	2707630	2707630		Conjugative transfer protein TrbG	322	0.32	RAST2:fig|442.17.peg.251	251	Yes	Yes
15-A12	15	PR01	PC15	A12	A	12	488	B10	253008, 2707630	ambiguous, unambiguous	2707630	2707630		Conjugative transfer protein TrbG	322	0.32	RAST2:fig|442.17.peg.251	251	Yes	Yes
15-B12	15	PR01	PC15	B12	B	12	488	B10	253008, 2707630	ambiguous, unambiguous	2707630	2707630		Conjugative transfer protein TrbG	322	0.32	RAST2:fig|442.17.peg.251	251	Yes	Yes
15-C12	15	PR01	PC15	C12	C	12	488	B10	253008, 2707630	ambiguous, unambiguous	2707630	2707630		Conjugative transfer protein TrbG	322	0.32	RAST2:fig|442.17.peg.251	251	Yes	Yes
15-D12	15	PR01	PC15	D12	D	12	488	A05	2668243, 2687154	ambiguous, ambiguous	2687154	2668243		hypothetical protein	423	0.74	RAST2:fig|442.17.peg.208	208	Yes	No
15-E12	15	PR01	PC15	E12	E	12	488	A05	2668243, 2687154	ambiguous, ambiguous	2687154	2668243		hypothetical protein	423	0.74	RAST2:fig|442.17.peg.208	208	Yes	No
15-F12	15	PR01	PC15	F12	F	12	488	A05	2668243, 2687154	ambiguous, ambiguous	2687154	2668243		hypothetical protein	423	0.74	RAST2:fig|442.17.peg.208	208	Yes	No
15-G12	15	PR01	PC15	G12	G	12	488	A05	2668243, 2687154	ambiguous, ambiguous	2687154	2668243		hypothetical protein	423	0.74	RAST2:fig|442.17.peg.208	208	Yes	No
15-H12	15	PR01	PC15	H12	H	12	487	H09	964812, 1339763	ambiguous, unambiguous	1339763			NA	NA	NA	Prediction Incorrect	Unknown	No	No
16-A1	16	PR01	PC16	A01	A	1	487	H09	964812, 1339763	ambiguous, unambiguous	1339763			NA	NA	NA	Prediction Incorrect	Unknown	No	No
16-B1	16	PR01	PC16	B01	B	1	487	H09	964812, 1339763	ambiguous, unambiguous	1339763			NA	NA	NA	Prediction Incorrect	Unknown	No	No
16-C1	16	PR01	PC16	C01	C	1	487	H09	964812, 1339763	ambiguous, unambiguous	1339763			NA	NA	NA	Prediction Incorrect	Unknown	No	No
16-D1	16	PR01	PC16	D01	D	1	487	G12	1702901	unambiguous	1702901			NA	NA	NA	Prediction Incorrect	Unknown	No	No
16-E1	16	PR01	PC16	E01	E	1	487	G12	1702901	unambiguous	1702901			NA	NA	NA	Prediction Incorrect	Unknown	No	No
16-F1	16	PR01	PC16	F01	F	1	487	E06	581802, 3307835, 3434253	unambiguous, unambiguous, ambiguous	581802	581802		16S rRNA (cytosine(967)-C(5))-methyltransferase(EC 2.1.1.176)	638	0.48	RAST2:fig|442.17.peg.1457	1457	Yes	Yes
16-G1	16	PR01	PC16	G01	G	1	487	E06	581802, 3307835, 3434253	unambiguous, unambiguous, ambiguous	581802	581802		16S rRNA (cytosine(967)-C(5))-methyltransferase(EC 2.1.1.176)	638	0.48	RAST2:fig|442.17.peg.1457	1457	Yes	Yes
16-H1	16	PR01	PC16	H01	H	1	487	E06	581802, 3307835, 3434253	unambiguous, unambiguous, ambiguous	581802	581802		16S rRNA (cytosine(967)-C(5))-methyltransferase(EC 2.1.1.176)	638	0.48	RAST2:fig|442.17.peg.1457	1457	Yes	Yes
16-A2	16	PR01	PC16	A02	A	2	487	E06	581802, 3307835, 3434253	unambiguous, unambiguous, ambiguous	581802	581802		16S rRNA (cytosine(967)-C(5))-methyltransferase(EC 2.1.1.176)	638	0.48	RAST2:fig|442.17.peg.1457	1457	Yes	Yes
16-B2	16	PR01	PC16	B02	B	2								Blank
16-C2	16	PR01	PC16	C02	C	2	487	E06	581802, 3307835, 3434253	unambiguous, unambiguous, ambiguous	581802	581802		16S rRNA (cytosine(967)-C(5))-methyltransferase(EC 2.1.1.176)	638	0.48	RAST2:fig|442.17.peg.1457	1457	Yes	Yes
16-D2	16	PR01	PC16	D02	D	2	487	E06	581802, 3307835, 3434253	unambiguous, unambiguous, ambiguous	581802	581802		16S rRNA (cytosine(967)-C(5))-methyltransferase(EC 2.1.1.176)	638	0.48	RAST2:fig|442.17.peg.1457	1457	Yes	Yes
16-E2	16	PR01	PC16	E02	E	2	487	C11	1283587, 2260664	ambiguous, unambiguous	2260664	2260663		Transcriptional regulator, AraC family	155	0.17	RAST2:fig|442.17.peg.3108	3108	Yes	Yes
16-F2	16	PR01	PC16	F02	F	2	487	C11	1283587, 2260664	ambiguous, unambiguous	2260664	2260664		Transcriptional regulator, AraC family	154	0.17	RAST2:fig|442.17.peg.3108	3108	Yes	Yes
16-G2	16	PR01	PC16	G02	G	2	487	C11	1283587, 2260664	ambiguous, unambiguous	2260664	2260663		Transcriptional regulator, AraC family	155	0.17	RAST2:fig|442.17.peg.3108	3108	Yes	Yes
16-H2	16	PR01	PC16	H02	H	2	487	C11	1283587, 2260664	ambiguous, unambiguous	2260664			NA	NA	NA	Prediction Incorrect	Unknown	No	No
16-A3	16	PR01	PC16	A03	A	3	487	C08	195823	unambiguous	195823	195823		hypothetical protein	11	0	RAST2:fig|442.17.peg.1012	1012	Yes	Yes
16-B3	16	PR01	PC16	B03	B	3	487	C08	195823	unambiguous	195823	195823		hypothetical protein	11	0	RAST2:fig|442.17.peg.1012	1012	Yes	Yes
16-C3	16	PR01	PC16	C03	C	3	487	A02	1366285	ambiguous	1366285			NA	NA	NA	Prediction Incorrect	Unknown	No	No
16-D3	16	PR01	PC16	D03	D	3	487	A02	1366285	ambiguous	1366285			NA	NA	NA	Prediction Incorrect	Unknown	No	No
16-E3	16	PR01	PC16	E03	E	3	486	H11	1236287	unambiguous	1236287	1236287		Predicted integral membrane protein	13	0.01	RAST2:fig|442.17.peg.2111	2111	Yes	Yes
16-F3	16	PR01	PC16	F03	F	3	486	H11	1236287	unambiguous	1236287	1236287		Predicted integral membrane protein	13	0.01	RAST2:fig|442.17.peg.2111	2111	Yes	Yes
16-G3	16	PR01	PC16	G03	G	3	486	H09	2205095	unambiguous	2205095			NA	NA	NA	Prediction Incorrect	Unknown	No	No
16-H3	16	PR01	PC16	H03	H	3	486	H09	2205095	unambiguous	2205095	2205095		hypothetical protein	72	0.04	RAST2:fig|442.17.peg.3036	3036	Yes	Yes
16-A4	16	PR01	PC16	A04	A	4	486	G12	3224794	unambiguous	3224794	3224794		RND efflux system, outer membrane lipoprotein,NodT family	247	0.17	RAST2:fig|442.17.peg.749	749	Yes	Yes
16-B4	16	PR01	PC16	B04	B	4	486	G12	3224794	unambiguous	3224794	3224794		RND efflux system, outer membrane lipoprotein,NodT family	247	0.17	RAST2:fig|442.17.peg.749	749	Yes	Yes
16-C4	16	PR01	PC16	C04	C	4	486	G10	1539035	unambiguous	1539035	1539035		hypothetical protein	405	0.75	RAST2:fig|442.17.peg.2395	2395	Yes	Yes
16-D4	16	PR01	PC16	D04	D	4	486	G10	1539035	unambiguous	1539035	1539035		hypothetical protein	405	0.75	RAST2:fig|442.17.peg.2395	2395	Yes	Yes
16-E4	16	PR01	PC16	E04	E	4	486	F10	1297130, 1350844	ambiguous, unambiguous	1350844	1350844		Quinohemoprotein alcohol dehydrogenase, type III(EC 1.1.99.8), large subunit	14	0.01	RAST2:fig|442.17.peg.2234	2234	Yes	Yes
16-F4	16	PR01	PC16	F04	F	4	486	F10	1297130, 1350844	ambiguous, unambiguous	1350844	1350844		Quinohemoprotein alcohol dehydrogenase, type III(EC 1.1.99.8), large subunit	14	0.01	RAST2:fig|442.17.peg.2234	2234	Yes	Yes
16-G4	16	PR01	PC16	G04	G	4	486	F10	1297130, 1350844	ambiguous, unambiguous	1350844	1350844		Quinohemoprotein alcohol dehydrogenase, type III(EC 1.1.99.8), large subunit	14	0.01	RAST2:fig|442.17.peg.2234	2234	Yes	Yes
16-H4	16	PR01	PC16	H04	H	4	486	F10	1297130, 1350844	ambiguous, unambiguous	1350844	1350844		Quinohemoprotein alcohol dehydrogenase, type III(EC 1.1.99.8), large subunit	14	0.01	RAST2:fig|442.17.peg.2234	2234	Yes	Yes
16-A5	16	PR01	PC16	A05	A	5	486	F09	304465	unambiguous	304465	304465		hypothetical protein	55	0.2	RAST2:fig|442.17.peg.1101	1101	Yes	Yes
16-B5	16	PR01	PC16	B05	B	5	486	F09	304465	unambiguous	304465	304465		hypothetical protein	55	0.2	RAST2:fig|442.17.peg.1101	1101	Yes	Yes
16-C5	16	PR01	PC16	C05	C	5	486	F04	399503	unambiguous	399503	399502		hypothetical protein	66	0.47	RAST2:fig|442.17.peg.1177	1177	Yes	Yes
16-D5	16	PR01	PC16	D05	D	5	486	F04	399503	unambiguous	399503	399502		hypothetical protein	66	0.47	RAST2:fig|442.17.peg.1177	1177	Yes	Yes
16-E5	16	PR01	PC16	E05	E	5	486	E05	1463637	unambiguous	1463637	1463636		FIG110192: hypothetical protein	237	0.2	RAST2:fig|442.17.peg.2333	2333	Yes	Yes
16-F5	16	PR01	PC16	F05	F	5	486	E05	1463637	unambiguous	1463637	1463636		FIG110192: hypothetical protein	237	0.2	RAST2:fig|442.17.peg.2333	2333	Yes	Yes
16-G5	16	PR01	PC16	G05	G	5	486	E04	340889, 727869	ambiguous, ambiguous	727869			NA	NA	NA	Prediction Incorrect	Unknown	No	No
16-H5	16	PR01	PC16	H05	H	5	486	E04	340889, 727869	ambiguous, ambiguous	727869			NA	NA	NA	Prediction Incorrect	Unknown	No	No
16-A6	16	PR01	PC16	A06	A	6	486	E04	340889, 727869	ambiguous, ambiguous	727869			NA	NA	NA	Prediction Incorrect	Unknown	No	No
16-B6	16	PR01	PC16	B06	B	6	486	E04	340889, 727869	ambiguous, ambiguous	727869			NA	NA	NA	Prediction Incorrect	Unknown	No	No
16-C6	16	PR01	PC16	C06	C	6	486	D08	23914, 2427558	unambiguous, ambiguous	23914	23914		ABC transporter, permease protein 1 (cluster 5,nickel/peptides/opines)	414	0.4	RAST2:fig|442.17.peg.857	857	Yes	Yes
16-D6	16	PR01	PC16	D06	D	6	486	D08	23914, 2427558	unambiguous, ambiguous	23914	23914		ABC transporter, permease protein 1 (cluster 5,nickel/peptides/opines)	414	0.4	RAST2:fig|442.17.peg.857	857	Yes	Yes
16-E6	16	PR01	PC16	E06	E	6	486	D08	23914, 2427558	unambiguous, ambiguous	23914	23914		ABC transporter, permease protein 1 (cluster 5,nickel/peptides/opines)	414	0.4	RAST2:fig|442.17.peg.857	857	Yes	Yes
16-F6	16	PR01	PC16	F06	F	6	486	D08	23914, 2427558	unambiguous, ambiguous	23914	23914		ABC transporter, permease protein 1 (cluster 5,nickel/peptides/opines)	414	0.4	RAST2:fig|442.17.peg.857	857	Yes	Yes
16-G6	16	PR01	PC16	G06	G	6	486	C08	2493984	unambiguous	2493984	2493983		Transcriptional regulator, LysR family	263	0.29	RAST2:fig|442.17.peg.38	38	Yes	Yes
16-H6	16	PR01	PC16	H06	H	6	486	C08	2493984	unambiguous	2493984	2493983		Transcriptional regulator, LysR family	263	0.29	RAST2:fig|442.17.peg.38	38	Yes	Yes
16-A7	16	PR01	PC16	A07	A	7	486	B07	884232, 1118475	ambiguous, unambiguous	884232	1118475		ATP-dependent DNA helicase RecQ	1039	0.56	RAST2:fig|442.17.peg.1989	1989	Yes	No
16-B7	16	PR01	PC16	B07	B	7	486	B07	884232, 1118475	ambiguous, unambiguous	884232	1118475		ATP-dependent DNA helicase RecQ	1039	0.56	RAST2:fig|442.17.peg.1989	1989	Yes	No
16-C7	16	PR01	PC16	C07	C	7	486	B07	884232, 1118475	ambiguous, unambiguous	884232	1118475		ATP-dependent DNA helicase RecQ	1039	0.56	RAST2:fig|442.17.peg.1989	1989	Yes	No
16-D7	16	PR01	PC16	D07	D	7	486	B07	884232, 1118475	ambiguous, unambiguous	884232	1118475		ATP-dependent DNA helicase RecQ	1039	0.56	RAST2:fig|442.17.peg.1989	1989	Yes	No
16-E7	16	PR01	PC16	E07	E	7								Blank
16-F7	16	PR01	PC16	F07	F	7	486	B06	2999354	ambiguous	2999354			NA	NA	NA	Prediction Incorrect	Unknown	No	No
16-G7	16	PR01	PC16	G07	G	7	486	B06	2999354	ambiguous	2999354			NA	NA	NA	Prediction Incorrect	Unknown	No	No
16-H7	16	PR01	PC16	H07	H	7	485	G11	2079117	unambiguous	2079117	2079117		D-lactate dehydrogenase (EC 1.1.1.28)	266	0.15	RAST2:fig|442.17.peg.2918	2918	Yes	Yes
16-A8	16	PR01	PC16	A08	A	8	485	G11	2079117	unambiguous	2079117	2079117		D-lactate dehydrogenase (EC 1.1.1.28)	266	0.15	RAST2:fig|442.17.peg.2918	2918	Yes	Yes
16-B8	16	PR01	PC16	B08	B	8	485	G04	2732210	unambiguous	2732210			NA	NA	NA	Prediction Incorrect	Unknown	No	No
16-C8	16	PR01	PC16	C08	C	8	485	G04	2732210	unambiguous	2732210	2732209		hypothetical protein	177	0.52	RAST2:fig|442.17.peg.286	286	Yes	Yes
16-D8	16	PR01	PC16	D08	D	8	485	F11	1803182	ambiguous	1803182	1803182		Membrane-fusion protein	268	0.21	RAST2:fig|442.17.peg.2650	2650	Yes	Yes
16-E8	16	PR01	PC16	E08	E	8	485	F11	1803182	ambiguous	1803182	1803182		Membrane-fusion protein	268	0.21	RAST2:fig|442.17.peg.2650	2650	Yes	Yes
16-F8	16	PR01	PC16	F08	F	8	485	E08	1973621	unambiguous	1973621	1973621		hypothetical protein	133	0.06	RAST2:fig|442.17.peg.2823	2823	Yes	Yes
16-G8	16	PR01	PC16	G08	G	8	485	E08	1973621	unambiguous	1973621	1973621		hypothetical protein	133	0.06	RAST2:fig|442.17.peg.2823	2823	Yes	Yes
16-H8	16	PR01	PC16	H08	H	8	485	E04	2840736	unambiguous	2840736	2840736		hypothetical protein	150	0.19	RAST2:fig|442.17.peg.395	395	Yes	Yes
16-A9	16	PR01	PC16	A09	A	9	485	E04	2840736	unambiguous	2840736			NA	NA	NA	Prediction Incorrect	Unknown	No	No
16-B9	16	PR01	PC16	B09	B	9	485	D11	2252336	unambiguous	2252336	2252336		hypothetical protein	166	0.99	RAST2:fig|442.17.peg.3096	3096	Yes	Yes
16-C9	16	PR01	PC16	C09	C	9	485	D11	2252336	unambiguous	2252336	2252337		hypothetical protein	165	0.99	RAST2:fig|442.17.peg.3096	3096	Yes	Yes
16-D9	16	PR01	PC16	D09	D	9	485	B06	229420	unambiguous	229420	229420		hypothetical protein	9	0.04	RAST2:fig|442.17.peg.1038	1038	Yes	Yes
16-E9	16	PR01	PC16	E09	E	9	485	B06	229420	unambiguous	229420	229420		hypothetical protein	9	0.04	RAST2:fig|442.17.peg.1038	1038	Yes	Yes
16-F9	16	PR01	PC16	F09	F	9	485	A08	3064048, 3406487	unambiguous, ambiguous	3064048	3064047		hypothetical protein	13	0.01	RAST2:fig|442.17.peg.596	596	Yes	Yes
16-G9	16	PR01	PC16	G09	G	9	485	A08	3064048, 3406487	unambiguous, ambiguous	3064048	3064047		hypothetical protein	13	0.01	RAST2:fig|442.17.peg.596	596	Yes	Yes
16-H9	16	PR01	PC16	H09	H	9	485	A08	3064048, 3406487	unambiguous, ambiguous	3064048	3064047		hypothetical protein	13	0.01	RAST2:fig|442.17.peg.596	596	Yes	Yes
16-A10	16	PR01	PC16	A10	A	10	485	A08	3064048, 3406487	unambiguous, ambiguous	3064048	3064047		hypothetical protein	13	0.01	RAST2:fig|442.17.peg.596	596	Yes	Yes
16-B10	16	PR01	PC16	B10	B	10	484	H09	557656	ambiguous	557656			NA	NA	NA	Prediction Incorrect	Unknown	No	No
16-C10	16	PR01	PC16	C10	C	10	484	H09	557656	ambiguous	557656			NA	NA	NA	Prediction Incorrect	Unknown	No	No
16-D10	16	PR01	PC16	D10	D	10	484	H07	2227667, 2872311	ambiguous, unambiguous	2872311	2872311		hypothetical protein	490	0.55	RAST2:fig|442.17.peg.425	425	Yes	Yes
16-E10	16	PR01	PC16	E10	E	10	484	H07	2227667, 2872311	ambiguous, unambiguous	2872311	2872311		hypothetical protein	490	0.55	RAST2:fig|442.17.peg.425	425	Yes	Yes
16-F10	16	PR01	PC16	F10	F	10	484	H07	2227667, 2872311	ambiguous, unambiguous	2872311	2872311		hypothetical protein	490	0.55	RAST2:fig|442.17.peg.425	425	Yes	Yes
16-G10	16	PR01	PC16	G10	G	10	484	H07	2227667, 2872311	ambiguous, unambiguous	2872311	2872311		hypothetical protein	490	0.55	RAST2:fig|442.17.peg.425	425	Yes	Yes
16-H10	16	PR01	PC16	H10	H	10	484	E09	2686142	unambiguous	2686142	2686142		Predicted transcriptional regulators	31	0.17	RAST2:fig|442.17.peg.227	227	Yes	Yes
16-A11	16	PR01	PC16	A11	A	11	484	E09	2686142	unambiguous	2686142	2686142		Predicted transcriptional regulators	31	0.17	RAST2:fig|442.17.peg.227	227	Yes	Yes
16-B11	16	PR01	PC16	B11	B	11	484	E04	1028776, 1846028	unambiguous, ambiguous	1028776	1028776		ATP-dependent DNA helicase RecG (EC 3.6.4.12)	134	0.06	RAST2:fig|442.17.peg.1911	1911	Yes	Yes
16-C11	16	PR01	PC16	C11	C	11	484	E04	1028776, 1846028	unambiguous, ambiguous	1028776	1028776		ATP-dependent DNA helicase RecG (EC 3.6.4.12)	134	0.06	RAST2:fig|442.17.peg.1911	1911	Yes	Yes
16-D11	16	PR01	PC16	D11	D	11	484	E04	1028776, 1846028	unambiguous, ambiguous	1028776	1028775		ATP-dependent DNA helicase RecG (EC 3.6.4.12)	135	0.06	RAST2:fig|442.17.peg.1911	1911	Yes	Yes
16-E11	16	PR01	PC16	E11	E	11	484	E04	1028776, 1846028	unambiguous, ambiguous	1028776	1028776		ATP-dependent DNA helicase RecG (EC 3.6.4.12)	134	0.06	RAST2:fig|442.17.peg.1911	1911	Yes	Yes
16-F11	16	PR01	PC16	F11	F	11	484	C10	2140456	unambiguous	2140456	2140455		Paraquat-inducible protein B	314	0.19	RAST2:fig|442.17.peg.2970	2970	Yes	Yes
16-G11	16	PR01	PC16	G11	G	11	484	C10	2140456	unambiguous	2140456	2140456		Paraquat-inducible protein B	315	0.19	RAST2:fig|442.17.peg.2970	2970	Yes	Yes
16-H11	16	PR01	PC16	H11	H	11	484	C03	2233898	unambiguous	2233898	2233898		hypothetical protein	46	0.07	RAST2:fig|442.17.peg.3077	3077	Yes	Yes
16-A12	16	PR01	PC16	A12	A	12	484	C03	2233898	unambiguous	2233898			NA	NA	NA	Prediction Incorrect	Unknown	No	No
16-B12	16	PR01	PC16	B12	B	12	484	A10	2242687	unambiguous	2242687			NA	NA	NA	Prediction Incorrect	Unknown	No	No
16-C12	16	PR01	PC16	C12	C	12	484	A10	2242687	unambiguous	2242687	2242687		hypothetical protein	187	0.72	RAST2:fig|442.17.peg.3082	3082	Yes	Yes
16-D12	16	PR01	PC16	D12	D	12	484	A05	681623	unambiguous	681623	681623		Urease accessory protein UreF	297	0.43	RAST2:fig|442.17.peg.1557	1557	Yes	Yes
16-E12	16	PR01	PC16	E12	E	12	484	A05	681623	unambiguous	681623	681623		Urease accessory protein UreF	297	0.43	RAST2:fig|442.17.peg.1557	1557	Yes	Yes
16-F12	16	PR01	PC16	F12	F	12	483	G11	2171300	unambiguous	2171300	2171299		FIG00688361: hypothetical protein	26	0.09	RAST2:fig|442.17.peg.3001	3001	Yes	Yes
16-G12	16	PR01	PC16	G12	G	12	483	G11	2171300	unambiguous	2171300	2171300		FIG00688361: hypothetical protein	25	0.09	RAST2:fig|442.17.peg.3001	3001	Yes	Yes
16-H12	16	PR01	PC16	H12	H	12	483	G10	1890803	unambiguous	1890803	1890803		Acetyltransferase	143	0.25	RAST2:fig|442.17.peg.2737	2737	Yes	Yes
17-A1	17	PR01	PC17	A01	A	1	483	G10	1890803	unambiguous	1890803	1890803		Acetyltransferase	143	0.25	RAST2:fig|442.17.peg.2737	2737	Yes	Yes
17-B1	17	PR01	PC17	B01	B	1	483	F03	2998386	unambiguous	2998386			NA	NA	NA	Prediction Incorrect	Unknown	No	No
17-C1	17	PR01	PC17	C01	C	1	483	F03	2998386	unambiguous	2998386			NA	NA	NA	Prediction Incorrect	Unknown	No	No
17-D1	17	PR01	PC17	D01	D	1	483	F03	2998386	unambiguous	2998386			NA	NA	NA	Prediction Incorrect	Unknown	No	No
17-E1	17	PR01	PC17	E01	E	1	483	F03	2998386	unambiguous	2998386			NA	NA	NA	Prediction Incorrect	Unknown	No	No
17-F1	17	PR01	PC17	F01	F	1	483	F02	2637465	unambiguous	2637465			NA	NA	NA	Prediction Incorrect	Unknown	No	No
17-G1	17	PR01	PC17	G01	G	1	483	F02	2637465	unambiguous	2637465			NA	NA	NA	Prediction Incorrect	Unknown	No	No
17-H1	17	PR01	PC17	H01	H	1	482	H10	276932	ambiguous	276932	276931		ABC-type transport system involved in resistanceto organic solvents, auxiliary component	292	0.44	RAST2:fig|442.17.peg.1076	1076	Yes	Yes
17-A2	17	PR01	PC17	A02	A	2	482	H10	276932	ambiguous	276932	276932		ABC-type transport system involved in resistanceto organic solvents, auxiliary component	291	0.44	RAST2:fig|442.17.peg.1076	1076	Yes	Yes
17-B2	17	PR01	PC17	B02	B	2								Blank
17-C2	17	PR01	PC17	C02	C	2	483	C03	635653, 1410685	ambiguous, ambiguous	635653	635653		6-carboxy-5,6,7,8-tetrahydropterin synthase (EC4.1.2.50)	99	0.19	RAST2:fig|442.17.peg.1508	1508	Yes	Yes
17-D2	17	PR01	PC17	D02	D	2	483	C03	635653, 1410685	ambiguous, ambiguous	635653	635653		6-carboxy-5,6,7,8-tetrahydropterin synthase (EC4.1.2.50)	99	0.19	RAST2:fig|442.17.peg.1508	1508	Yes	Yes
17-E2	17	PR01	PC17	E02	E	2	483	C03	635653, 1410685	ambiguous, ambiguous	635653	635653		6-carboxy-5,6,7,8-tetrahydropterin synthase (EC4.1.2.50)	99	0.19	RAST2:fig|442.17.peg.1508	1508	Yes	Yes
17-F2	17	PR01	PC17	F02	F	2	483	C03	635653, 1410685	ambiguous, ambiguous	635653	635653		6-carboxy-5,6,7,8-tetrahydropterin synthase (EC4.1.2.50)	99	0.19	RAST2:fig|442.17.peg.1508	1508	Yes	Yes
17-G2	17	PR01	PC17	G02	G	2	483	B04	2264704	unambiguous	2264704	2264704		FrmR: Negative transcriptional regulator offormaldehyde detoxification operon	264	0.96	RAST2:fig|442.17.peg.3113	3113	Yes	Yes
17-H2	17	PR01	PC17	H02	H	2	483	B04	2264704	unambiguous	2264704	2264704		FrmR: Negative transcriptional regulator offormaldehyde detoxification operon	264	0.96	RAST2:fig|442.17.peg.3113	3113	Yes	Yes
17-A3	17	PR01	PC17	A03	A	3	483	A12	2322960	ambiguous	2322960	2322960		Broad-specificity glycerol dehydrogenase (EC1.1.99.22), subunit SldA @ Gluconate 5-dehydrogenase, largesubunit	501	0.22	RAST2:fig|442.17.peg.3174	3174	Yes	Yes
17-B3	17	PR01	PC17	B03	B	3	483	A12	2322960	ambiguous	2322960	2322960		Broad-specificity glycerol dehydrogenase (EC1.1.99.22), subunit SldA @ Gluconate 5-dehydrogenase, largesubunit	501	0.22	RAST2:fig|442.17.peg.3174	3174	Yes	Yes
17-C3	17	PR01	PC17	C03	C	3	483	A10	1747835	unambiguous	1747835	1747835		hypothetical protein	326	0.25	RAST2:fig|442.17.peg.2596	2596	Yes	Yes
17-D3	17	PR01	PC17	D03	D	3	483	A10	1747835	unambiguous	1747835	1747835		hypothetical protein	326	0.25	RAST2:fig|442.17.peg.2596	2596	Yes	Yes
17-E3	17	PR01	PC17	E03	E	3	483	A07	665016, 2670888	ambiguous, unambiguous	665016	2670888		Phosphogluconate dehydratase (EC 4.2.1.12)	1293	0.7	RAST2:fig|442.17.peg.210	210	Yes	No
17-F3	17	PR01	PC17	F03	F	3	483	A07	665016, 2670888	ambiguous, unambiguous	665016	2670888		Phosphogluconate dehydratase (EC 4.2.1.12)	1293	0.7	RAST2:fig|442.17.peg.210	210	Yes	No
17-G3	17	PR01	PC17	G03	G	3	483	A07	665016, 2670888	ambiguous, unambiguous	665016	2670888		Phosphogluconate dehydratase (EC 4.2.1.12)	1293	0.7	RAST2:fig|442.17.peg.210	210	Yes	No
17-H3	17	PR01	PC17	H03	H	3	483	A07	665016, 2670888	ambiguous, unambiguous	665016	2670888		Phosphogluconate dehydratase (EC 4.2.1.12)	1293	0.7	RAST2:fig|442.17.peg.210	210	Yes	No
17-A4	17	PR01	PC17	A04	A	4	483	C06	30522	unambiguous	30522	30521		Nitrate/nitrite transporter	361	0.3	RAST2:fig|442.17.peg.863	863	Yes	Yes
17-B4	17	PR01	PC17	B04	B	4	483	C06	30522	unambiguous	30522	30521		Nitrate/nitrite transporter	361	0.3	RAST2:fig|442.17.peg.863	863	Yes	Yes
17-C4	17	PR01	PC17	C04	C	4	482	E08	430815, 1259074, 1456011, 2290904, 2350967	ambiguous, ambiguous, ambiguous, unambiguous, ambiguous	1456011	2290904		Arsenic resistance protein ArsH	665	0.95	RAST2:fig|442.17.peg.3140	3140	Yes	No
17-D4	17	PR01	PC17	D04	D	4	482	E08	430815, 1259074, 1456011, 2290904, 2350967	ambiguous, ambiguous, ambiguous, unambiguous, ambiguous	1456011	2290904		Arsenic resistance protein ArsH	665	0.95	RAST2:fig|442.17.peg.3140	3140	Yes	No
17-E4	17	PR01	PC17	E04	E	4	482	E08	430815, 1259074, 1456011, 2290904, 2350967	ambiguous, ambiguous, ambiguous, unambiguous, ambiguous	1456011	2290904		Arsenic resistance protein ArsH	665	0.95	RAST2:fig|442.17.peg.3140	3140	Yes	No
17-F4	17	PR01	PC17	F04	F	4	482	E08	430815, 1259074, 1456011, 2290904, 2350967	ambiguous, ambiguous, ambiguous, unambiguous, ambiguous	1456011	2290904		Arsenic resistance protein ArsH	665	0.95	RAST2:fig|442.17.peg.3140	3140	Yes	No
17-G4	17	PR01	PC17	G04	G	4	482	E08	430815, 1259074, 1456011, 2290904, 2350967	ambiguous, ambiguous, ambiguous, unambiguous, ambiguous	1456011	2290904		Arsenic resistance protein ArsH	665	0.95	RAST2:fig|442.17.peg.3140	3140	Yes	No
17-H4	17	PR01	PC17	H04	H	4	482	E08	430815, 1259074, 1456011, 2290904, 2350967	ambiguous, ambiguous, ambiguous, unambiguous, ambiguous	1456011	2290904		Arsenic resistance protein ArsH	665	0.95	RAST2:fig|442.17.peg.3140	3140	Yes	No
17-A5	17	PR01	PC17	A05	A	5	482	E08	430815, 1259074, 1456011, 2290904, 2350967	ambiguous, ambiguous, ambiguous, unambiguous, ambiguous	1456011	2290904		Arsenic resistance protein ArsH	665	0.95	RAST2:fig|442.17.peg.3140	3140	Yes	No
17-B5	17	PR01	PC17	B05	B	5	482	E08	430815, 1259074, 1456011, 2290904, 2350967	ambiguous, ambiguous, ambiguous, unambiguous, ambiguous	1456011			NA	NA	NA	Prediction Incorrect	Unknown	No	No
17-C5	17	PR01	PC17	C05	C	5	483	E11	1638213	ambiguous	1638213			NA	NA	NA	Prediction Incorrect	Unknown	No	No
17-D5	17	PR01	PC17	D05	D	5	483	E11	1638213	ambiguous	1638213			NA	NA	NA	Prediction Incorrect	Unknown	No	No
17-E5	17	PR01	PC17	E05	E	5	482	D12	920807, 1158622, 1802277, 2155296	ambiguous, ambiguous, ambiguous, ambiguous	920807	2155296		None	NA	NA	None	None	Yes	No
17-F5	17	PR01	PC17	F05	F	5	482	D12	920807, 1158622, 1802277, 2155296	ambiguous, ambiguous, ambiguous, ambiguous	920807	2155296		None	NA	NA	None	None	Yes	No
17-G5	17	PR01	PC17	G05	G	5	482	D12	920807, 1158622, 1802277, 2155296	ambiguous, ambiguous, ambiguous, ambiguous	920807	2155296		None	NA	NA	None	None	Yes	No
17-H5	17	PR01	PC17	H05	H	5	482	D12	920807, 1158622, 1802277, 2155296	ambiguous, ambiguous, ambiguous, ambiguous	920807			NA	NA	NA	Prediction Incorrect	Unknown	No	No
17-A6	17	PR01	PC17	A06	A	6	482	D12	920807, 1158622, 1802277, 2155296	ambiguous, ambiguous, ambiguous, ambiguous	920807	2155296		None	NA	NA	None	None	Yes	No
17-B6	17	PR01	PC17	B06	B	6	482	D12	920807, 1158622, 1802277, 2155296	ambiguous, ambiguous, ambiguous, ambiguous	920807	2155296		None	NA	NA	None	None	Yes	No
17-C6	17	PR01	PC17	C06	C	6	482	D12	920807, 1158622, 1802277, 2155296	ambiguous, ambiguous, ambiguous, ambiguous	920807	2155296		None	NA	NA	None	None	Yes	No
17-D6	17	PR01	PC17	D06	D	6	482	D12	920807, 1158622, 1802277, 2155296	ambiguous, ambiguous, ambiguous, ambiguous	920807	2155296		None	NA	NA	None	None	Yes	No
17-E6	17	PR01	PC17	E06	E	6	482	D06	920807, 2619198	ambiguous, ambiguous	2619198			NA	NA	NA	Prediction Incorrect	Unknown	No	No
17-F6	17	PR01	PC17	F06	F	6	482	D06	920807, 2619198	ambiguous, ambiguous	2619198			NA	NA	NA	Prediction Incorrect	Unknown	No	No
17-G6	17	PR01	PC17	G06	G	6	482	D06	920807, 2619198	ambiguous, ambiguous	2619198			NA	NA	NA	Prediction Incorrect	Unknown	No	No
17-H6	17	PR01	PC17	H06	H	6	482	D06	920807, 2619198	ambiguous, ambiguous	2619198			NA	NA	NA	Prediction Incorrect	Unknown	No	No
17-A7	17	PR01	PC17	A07	A	7	482	A08	1270426, 3037703	unambiguous, ambiguous	1270426	1270426		Niacin transporter NiaP	79	0.06	RAST2:fig|442.17.peg.2159	2159	Yes	Yes
17-B7	17	PR01	PC17	B07	B	7	482	A08	1270426, 3037703	unambiguous, ambiguous	1270426	1270425		Niacin transporter NiaP	78	0.06	RAST2:fig|442.17.peg.2159	2159	Yes	Yes
17-C7	17	PR01	PC17	C07	C	7	482	A08	1270426, 3037703	unambiguous, ambiguous	1270426	1270426		Niacin transporter NiaP	79	0.06	RAST2:fig|442.17.peg.2159	2159	Yes	Yes
17-D7	17	PR01	PC17	D07	D	7	482	A08	1270426, 3037703	unambiguous, ambiguous	1270426	1270425		Niacin transporter NiaP	78	0.06	RAST2:fig|442.17.peg.2159	2159	Yes	Yes
17-E7	17	PR01	PC17	E07	E	7								Blank
17-F7	17	PR01	PC17	F07	F	7	481	H01	2711837	unambiguous	2711837	2711837		2-dehydropantoate 2-reductase (EC 1.1.1.169)	6	0.01	RAST2:fig|442.17.peg.256	256	Yes	Yes
17-G7	17	PR01	PC17	G07	G	7	481	H01	2711837	unambiguous	2711837	2711837		2-dehydropantoate 2-reductase (EC 1.1.1.169)	6	0.01	RAST2:fig|442.17.peg.256	256	Yes	Yes
17-H7	17	PR01	PC17	H07	H	7	481	F11	841480, 947789	unambiguous, unambiguous	947789	947788		hypothetical protein	258	0.19	RAST2:fig|442.17.peg.1840	1840	Yes	Yes
17-A8	17	PR01	PC17	A08	A	8	481	F11	841480, 947789	unambiguous, unambiguous	947789	947788		hypothetical protein	258	0.19	RAST2:fig|442.17.peg.1840	1840	Yes	Yes
17-B8	17	PR01	PC17	B08	B	8	481	F11	841480, 947789	unambiguous, unambiguous	947789	947788		hypothetical protein	258	0.19	RAST2:fig|442.17.peg.1840	1840	Yes	Yes
17-C8	17	PR01	PC17	C08	C	8	481	F11	841480, 947789	unambiguous, unambiguous	947789	947789		hypothetical protein	259	0.19	RAST2:fig|442.17.peg.1840	1840	Yes	Yes
17-D8	17	PR01	PC17	D08	D	8	481	F10	2150827	unambiguous	2150827	2150827		RelB protein (antitoxin to RelE)	110	0.42	RAST2:fig|442.17.peg.2981	2981	Yes	Yes
17-E8	17	PR01	PC17	E08	E	8	481	F10	2150827	unambiguous	2150827			NA	NA	NA	Prediction Incorrect	Unknown	No	No
17-F8	17	PR01	PC17	F08	F	8	481	F03	1104382, 1574360, 2649680	ambiguous, unambiguous, ambiguous	1574360	1574360		hypothetical protein	63	0.07	RAST2:fig|442.17.peg.2436	2436	Yes	Yes
17-G8	17	PR01	PC17	G08	G	8	481	F03	1104382, 1574360, 2649680	ambiguous, unambiguous, ambiguous	1574360	1574360		hypothetical protein	63	0.07	RAST2:fig|442.17.peg.2436	2436	Yes	Yes
17-H8	17	PR01	PC17	H08	H	8	481	F03	1104382, 1574360, 2649680	ambiguous, unambiguous, ambiguous	1574360	1574360		hypothetical protein	63	0.07	RAST2:fig|442.17.peg.2436	2436	Yes	Yes
17-A9	17	PR01	PC17	A09	A	9	481	F03	1104382, 1574360, 2649680	ambiguous, unambiguous, ambiguous	1574360	1574360		hypothetical protein	63	0.07	RAST2:fig|442.17.peg.2436	2436	Yes	Yes
17-B9	17	PR01	PC17	B09	B	9	481	F03	1104382, 1574360, 2649680	ambiguous, unambiguous, ambiguous	1574360	1574360		hypothetical protein	63	0.07	RAST2:fig|442.17.peg.2436	2436	Yes	Yes
17-C9	17	PR01	PC17	C09	C	9	481	F03	1104382, 1574360, 2649680	ambiguous, unambiguous, ambiguous	1574360	1574360		hypothetical protein	63	0.07	RAST2:fig|442.17.peg.2436	2436	Yes	Yes
17-D9	17	PR01	PC17	D09	D	9	481	E01	133255	unambiguous	133255	133254		hypothetical protein	157	0.98	RAST2:fig|442.17.peg.951	951	Yes	Yes
17-E9	17	PR01	PC17	E09	E	9	481	E01	133255	unambiguous	133255	133254		hypothetical protein	157	0.98	RAST2:fig|442.17.peg.951	951	Yes	Yes
17-F9	17	PR01	PC17	F09	F	9	480	G04	2183457	unambiguous	2183457	2183457		hypothetical protein	59	0.06	RAST2:fig|442.17.peg.3014	3014	Yes	Yes
17-G9	17	PR01	PC17	G09	G	9	480	G04	2183457	unambiguous	2183457	2183457		hypothetical protein	59	0.06	RAST2:fig|442.17.peg.3014	3014	Yes	Yes
17-H9	17	PR01	PC17	H09	H	9	480	G01	452115	unambiguous	452115	452115		Adenine deaminase (EC 3.5.4.2)	151	0.09	RAST2:fig|442.17.peg.1331	1331	Yes	Yes
17-A10	17	PR01	PC17	A10	A	10	480	G01	452115	unambiguous	452115	452115		Adenine deaminase (EC 3.5.4.2)	151	0.09	RAST2:fig|442.17.peg.1331	1331	Yes	Yes
17-B10	17	PR01	PC17	B10	B	10	480	F08	1111386, 1151372	ambiguous, unambiguous	1111386	1151372		hypothetical protein	998	0.63	RAST2:fig|442.17.peg.2023	2023	Yes	No
17-C10	17	PR01	PC17	C10	C	10	480	F08	1111386, 1151372	ambiguous, unambiguous	1111386	1151372		hypothetical protein	998	0.63	RAST2:fig|442.17.peg.2023	2023	Yes	No
17-D10	17	PR01	PC17	D10	D	10	480	F08	1111386, 1151372	ambiguous, unambiguous	1111386	1151372		hypothetical protein	998	0.63	RAST2:fig|442.17.peg.2023	2023	Yes	No
17-E10	17	PR01	PC17	E10	E	10	480	F08	1111386, 1151372	ambiguous, unambiguous	1111386	1151372		hypothetical protein	998	0.63	RAST2:fig|442.17.peg.2023	2023	Yes	No
17-F10	17	PR01	PC17	F10	F	10	480	F06	2033836	unambiguous	2033836	2033836		hypothetical protein	59	0.19	RAST2:fig|442.17.peg.2871	2871	Yes	Yes
17-G10	17	PR01	PC17	G10	G	10	480	F06	2033836	unambiguous	2033836	2033836		hypothetical protein	59	0.19	RAST2:fig|442.17.peg.2871	2871	Yes	Yes
17-H10	17	PR01	PC17	H10	H	10	480	D10	742360, 2018100, 2660487	ambiguous, ambiguous, ambiguous	2660487	2018100		N-acyl-D-amino-acid deacylase (EC 3.5.1.81)	696	0.47	RAST2:fig|442.17.peg.2854	2854	Yes	No
17-A11	17	PR01	PC17	A11	A	11	480	D10	742360, 2018100, 2660487	ambiguous, ambiguous, ambiguous	2660487	2018100		N-acyl-D-amino-acid deacylase (EC 3.5.1.81)	696	0.47	RAST2:fig|442.17.peg.2854	2854	Yes	No
17-B11	17	PR01	PC17	B11	B	11	480	D10	742360, 2018100, 2660487	ambiguous, ambiguous, ambiguous	2660487	2018099		N-acyl-D-amino-acid deacylase (EC 3.5.1.81)	695	0.47	RAST2:fig|442.17.peg.2854	2854	Yes	No
17-C11	17	PR01	PC17	C11	C	11	480	D10	742360, 2018100, 2660487	ambiguous, ambiguous, ambiguous	2660487	2018100		N-acyl-D-amino-acid deacylase (EC 3.5.1.81)	696	0.47	RAST2:fig|442.17.peg.2854	2854	Yes	No
17-D11	17	PR01	PC17	D11	D	11	480	D10	742360, 2018100, 2660487	ambiguous, ambiguous, ambiguous	2660487	2018099		N-acyl-D-amino-acid deacylase (EC 3.5.1.81)	695	0.47	RAST2:fig|442.17.peg.2854	2854	Yes	No
17-E11	17	PR01	PC17	E11	E	11	480	D10	742360, 2018100, 2660487	ambiguous, ambiguous, ambiguous	2660487	2018099		N-acyl-D-amino-acid deacylase (EC 3.5.1.81)	695	0.47	RAST2:fig|442.17.peg.2854	2854	Yes	No
17-F11	17	PR01	PC17	F11	F	11	480	C09	1476004, 1710102	ambiguous, ambiguous	1710102	1710102		Cytochrome c oxidase polypeptide I (EC 1.9.3.1)	7	0.01	RAST2:fig|442.17.peg.2562	2562	Yes	Yes
17-G11	17	PR01	PC17	G11	G	11	480	C09	1476004, 1710102	ambiguous, ambiguous	1710102	1710102		Cytochrome c oxidase polypeptide I (EC 1.9.3.1)	7	0.01	RAST2:fig|442.17.peg.2562	2562	Yes	Yes
17-H11	17	PR01	PC17	H11	H	11	480	C09	1476004, 1710102	ambiguous, ambiguous	1710102	1710102		Cytochrome c oxidase polypeptide I (EC 1.9.3.1)	7	0.01	RAST2:fig|442.17.peg.2562	2562	Yes	Yes
17-A12	17	PR01	PC17	A12	A	12	480	C09	1476004, 1710102	ambiguous, ambiguous	1710102	1710102		Cytochrome c oxidase polypeptide I (EC 1.9.3.1)	7	0.01	RAST2:fig|442.17.peg.2562	2562	Yes	Yes
17-B12	17	PR01	PC17	B12	B	12	480	C04	2244396	unambiguous	2244396	2244396		hypothetical protein	22	0.06	RAST2:fig|442.17.peg.3085	3085	Yes	Yes
17-C12	17	PR01	PC17	C12	C	12	480	C04	2244396	unambiguous	2244396	2244396		hypothetical protein	22	0.06	RAST2:fig|442.17.peg.3085	3085	Yes	Yes
17-D12	17	PR01	PC17	D12	D	12	480	B06	526293, 848272	unambiguous, unambiguous	526293	526293		Cytochrome c-type biogenesis protein CcmG/DsbE,thiol:disulfide oxidoreductase	328	0.59	RAST2:fig|442.17.peg.1404	1404	Yes	Yes
17-E12	17	PR01	PC17	E12	E	12	480	B06	526293, 848272	unambiguous, unambiguous	526293	526293		Cytochrome c-type biogenesis protein CcmG/DsbE,thiol:disulfide oxidoreductase	328	0.59	RAST2:fig|442.17.peg.1404	1404	Yes	Yes
17-F12	17	PR01	PC17	F12	F	12	480	B06	526293, 848272	unambiguous, unambiguous	526293	526293		Cytochrome c-type biogenesis protein CcmG/DsbE,thiol:disulfide oxidoreductase	328	0.59	RAST2:fig|442.17.peg.1404	1404	Yes	Yes
17-G12	17	PR01	PC17	G12	G	12	480	B06	526293, 848272	unambiguous, unambiguous	526293	526292		Cytochrome c-type biogenesis protein CcmG/DsbE,thiol:disulfide oxidoreductase	327	0.59	RAST2:fig|442.17.peg.1404	1404	Yes	Yes
17-H12	17	PR01	PC17	H12	H	12	480	B04	113329	ambiguous	113329	113329		Protein containing domains DUF403	526	0.51	RAST2:fig|442.17.peg.928	928	Yes	Yes
18-A1	18	PR01	PC18	A01	A	1	480	B04	113329	ambiguous	113329	113329		Protein containing domains DUF403	526	0.51	RAST2:fig|442.17.peg.928	928	Yes	Yes
18-B1	18	PR01	PC18	B01	B	1	480	B03	1436340, 3176772	unambiguous, unambiguous	1436340	3176772		Exodeoxyribonuclease V beta chain (EC 3.1.11.5)	2244	0.71	RAST2:fig|442.17.peg.701	701	Yes	No
18-C1	18	PR01	PC18	C01	C	1	480	B03	1436340, 3176772	unambiguous, unambiguous	1436340	3176772		Exodeoxyribonuclease V beta chain (EC 3.1.11.5)	2244	0.71	RAST2:fig|442.17.peg.701	701	Yes	No
18-D1	18	PR01	PC18	D01	D	1	480	B03	1436340, 3176772	unambiguous, unambiguous	1436340	3176772		Exodeoxyribonuclease V beta chain (EC 3.1.11.5)	2244	0.71	RAST2:fig|442.17.peg.701	701	Yes	No
18-E1	18	PR01	PC18	E01	E	1	480	B03	1436340, 3176772	unambiguous, unambiguous	1436340			NA	NA	NA	Prediction Incorrect	Unknown	No	No
18-F1	18	PR01	PC18	F01	F	1	480	A12	1931649, 3312449	ambiguous, ambiguous	1931649	1931649		hypothetical protein	291	0.45	RAST2:fig|442.17.peg.2780	2780	Yes	Yes
18-G1	18	PR01	PC18	G01	G	1	480	A12	1931649, 3312449	ambiguous, ambiguous	1931649	1931649		hypothetical protein	291	0.45	RAST2:fig|442.17.peg.2780	2780	Yes	Yes
18-H1	18	PR01	PC18	H01	H	1	480	A12	1931649, 3312449	ambiguous, ambiguous	1931649	1931649		hypothetical protein	291	0.45	RAST2:fig|442.17.peg.2780	2780	Yes	Yes
18-A2	18	PR01	PC18	A02	A	2	480	A12	1931649, 3312449	ambiguous, ambiguous	1931649	1931649		hypothetical protein	291	0.45	RAST2:fig|442.17.peg.2780	2780	Yes	Yes
18-B2	18	PR01	PC18	B02	B	2								Blank
18-C2	18	PR01	PC18	C02	C	2	480	A11	792539, 2975959	unambiguous, ambiguous	792539	792539		AMP-binding enzyme, associated with serinepalmitoyltransferase	141	0.08	RAST2:fig|442.17.peg.1662	1662	Yes	Yes
18-D2	18	PR01	PC18	D02	D	2	480	A11	792539, 2975959	unambiguous, ambiguous	792539			NA	NA	NA	Prediction Incorrect	Unknown	No	No
18-E2	18	PR01	PC18	E02	E	2	480	A11	792539, 2975959	unambiguous, ambiguous	792539	792539		AMP-binding enzyme, associated with serinepalmitoyltransferase	141	0.08	RAST2:fig|442.17.peg.1662	1662	Yes	Yes
18-F2	18	PR01	PC18	F02	F	2	480	A11	792539, 2975959	unambiguous, ambiguous	792539	792539		AMP-binding enzyme, associated with serinepalmitoyltransferase	141	0.08	RAST2:fig|442.17.peg.1662	1662	Yes	Yes
18-G2	18	PR01	PC18	G02	G	2	480	A10	637587	unambiguous	637587	637587		Acetyltransferase	214	0.35	RAST2:fig|442.17.peg.1510	1510	Yes	Yes
18-H2	18	PR01	PC18	H02	H	2	480	A10	637587	unambiguous	637587	637587		Acetyltransferase	214	0.35	RAST2:fig|442.17.peg.1510	1510	Yes	Yes
18-A3	18	PR01	PC18	A03	A	3	479	H10	462371, 488453	unambiguous, ambiguous	462371	462371		Transcriptional regulator	248	0.28	RAST2:fig|442.17.peg.1339	1339	Yes	Yes
18-B3	18	PR01	PC18	B03	B	3	479	H10	462371, 488453	unambiguous, ambiguous	462371			NA	NA	NA	Prediction Incorrect	Unknown	No	No
18-C3	18	PR01	PC18	C03	C	3	479	H10	462371, 488453	unambiguous, ambiguous	462371	462371		Transcriptional regulator	248	0.28	RAST2:fig|442.17.peg.1339	1339	Yes	Yes
18-D3	18	PR01	PC18	D03	D	3	479	H10	462371, 488453	unambiguous, ambiguous	462371	462371		Transcriptional regulator	248	0.28	RAST2:fig|442.17.peg.1339	1339	Yes	Yes
18-E3	18	PR01	PC18	E03	E	3	479	F09	2064736	ambiguous	2064736	2064736		hypothetical protein	78	0.16	RAST2:fig|442.17.peg.2905	2905	Yes	Yes
18-F3	18	PR01	PC18	F03	F	3	479	F09	2064736	ambiguous	2064736	2064736		hypothetical protein	78	0.16	RAST2:fig|442.17.peg.2905	2905	Yes	Yes
18-G3	18	PR01	PC18	G03	G	3	479	F08	190464	unambiguous	190464	190464		Polyphosphate kinase 2 (EC 2.7.4.1)	384	0.42	RAST2:fig|442.17.peg.1007	1007	Yes	Yes
18-H3	18	PR01	PC18	H03	H	3	479	F08	190464	unambiguous	190464			NA	NA	NA	Prediction Incorrect	Unknown	No	No
18-A4	18	PR01	PC18	A04	A	4	479	F07	883866	unambiguous	883866	883866		Uncharacterized MFS-type transporter	81	0.07	RAST2:fig|442.17.peg.1777	1777	Yes	Yes
18-B4	18	PR01	PC18	B04	B	4	479	F07	883866	unambiguous	883866	883866		Uncharacterized MFS-type transporter	81	0.07	RAST2:fig|442.17.peg.1777	1777	Yes	Yes
18-C4	18	PR01	PC18	C04	C	4	479	E04	826019	unambiguous	826019			NA	NA	NA	Prediction Incorrect	Unknown	No	No
18-D4	18	PR01	PC18	D04	D	4	479	E04	826019	unambiguous	826019	826019		hypothetical protein	265	0.61	RAST2:fig|442.17.peg.1694	1694	Yes	Yes
18-E4	18	PR01	PC18	E04	E	4	479	C12	824670	ambiguous	824670			NA	NA	NA	Prediction Incorrect	Unknown	No	No
18-F4	18	PR01	PC18	F04	F	4	479	C12	824670	ambiguous	824670			NA	NA	NA	Prediction Incorrect	Unknown	No	No
18-G4	18	PR01	PC18	G04	G	4	479	C11	3217185	ambiguous	3217185			NA	NA	NA	Prediction Incorrect	Unknown	No	No
18-H4	18	PR01	PC18	H04	H	4	479	C11	3217185	ambiguous	3217185			NA	NA	NA	Prediction Incorrect	Unknown	No	No
18-A5	18	PR01	PC18	A05	A	5	479	C05	1968818, 3343881	ambiguous, unambiguous	1968818			NA	NA	NA	Prediction Incorrect	Unknown	No	No
18-B5	18	PR01	PC18	B05	B	5	479	C05	1968818, 3343881	ambiguous, unambiguous	1968818			NA	NA	NA	Prediction Incorrect	Unknown	No	No
18-C5	18	PR01	PC18	C05	C	5	479	C05	1968818, 3343881	ambiguous, unambiguous	1968818			NA	NA	NA	Prediction Incorrect	Unknown	No	No
18-D5	18	PR01	PC18	D05	D	5	479	C05	1968818, 3343881	ambiguous, unambiguous	1968818			NA	NA	NA	Prediction Incorrect	Unknown	No	No
18-E5	18	PR01	PC18	E05	E	5	479	B06	1119601, 1145817	unambiguous, ambiguous	1119601			NA	NA	NA	Prediction Incorrect	Unknown	No	No
18-F5	18	PR01	PC18	F05	F	5	479	B06	1119601, 1145817	unambiguous, ambiguous	1119601	1119601		hypothetical protein	334	0.82	RAST2:fig|442.17.peg.1990	1990	Yes	Yes
18-G5	18	PR01	PC18	G05	G	5	479	B06	1119601, 1145817	unambiguous, ambiguous	1119601	1119601		hypothetical protein	334	0.82	RAST2:fig|442.17.peg.1990	1990	Yes	Yes
18-H5	18	PR01	PC18	H05	H	5	479	B06	1119601, 1145817	unambiguous, ambiguous	1119601	1119601		hypothetical protein	334	0.82	RAST2:fig|442.17.peg.1990	1990	Yes	Yes
18-A6	18	PR01	PC18	A06	A	6	478	H11	3090780	unambiguous	3090780	3090780		hypothetical protein	175	0.16	RAST2:fig|442.17.peg.617	617	Yes	Yes
18-B6	18	PR01	PC18	B06	B	6	478	H11	3090780	unambiguous	3090780	3090780		hypothetical protein	175	0.16	RAST2:fig|442.17.peg.617	617	Yes	Yes
18-C6	18	PR01	PC18	C06	C	6	478	H06	1458743	unambiguous	1458743			NA	NA	NA	Prediction Incorrect	Unknown	No	No
18-D6	18	PR01	PC18	D06	D	6	478	H06	1458743	unambiguous	1458743	1458743		Sensory box/GGDEF family protein	192	0.08	RAST2:fig|442.17.peg.2328	2328	Yes	Yes
18-E6	18	PR01	PC18	E06	E	6	478	G02	1649707, 2815260	ambiguous, ambiguous	1649707			NA	NA	NA	Prediction Incorrect	Unknown	No	No
18-F6	18	PR01	PC18	F06	F	6	478	G02	1649707, 2815260	ambiguous, ambiguous	1649707			NA	NA	NA	Prediction Incorrect	Unknown	No	No
18-G6	18	PR01	PC18	G06	G	6	478	G02	1649707, 2815260	ambiguous, ambiguous	1649707			NA	NA	NA	Prediction Incorrect	Unknown	No	No
18-H6	18	PR01	PC18	H06	H	6	478	G02	1649707, 2815260	ambiguous, ambiguous	1649707			NA	NA	NA	Prediction Incorrect	Unknown	No	No
18-A7	18	PR01	PC18	A07	A	7	478	F09	139694, 2455423, 2688654	unambiguous, ambiguous, unambiguous	139694			NA	NA	NA	Prediction Incorrect	Unknown	No	No
18-B7	18	PR01	PC18	B07	B	7	478	F09	139694, 2455423, 2688654	unambiguous, ambiguous, unambiguous	139694	139694		hypothetical protein	163	0.08	RAST2:fig|442.17.peg.957	957	Yes	Yes
18-C7	18	PR01	PC18	C07	C	7	478	F09	139694, 2455423, 2688654	unambiguous, ambiguous, unambiguous	139694	139694		hypothetical protein	163	0.08	RAST2:fig|442.17.peg.957	957	Yes	Yes
18-D7	18	PR01	PC18	D07	D	7	478	F09	139694, 2455423, 2688654	unambiguous, ambiguous, unambiguous	139694	139694		hypothetical protein	163	0.08	RAST2:fig|442.17.peg.957	957	Yes	Yes
18-E7	18	PR01	PC18	E07	E	7								Blank
18-F7	18	PR01	PC18	F07	F	7	478	F09	139694, 2455423, 2688654	unambiguous, ambiguous, unambiguous	139694	139694		hypothetical protein	163	0.08	RAST2:fig|442.17.peg.957	957	Yes	Yes
18-G7	18	PR01	PC18	G07	G	7	478	F09	139694, 2455423, 2688654	unambiguous, ambiguous, unambiguous	139694			NA	NA	NA	Prediction Incorrect	Unknown	No	No
18-H7	18	PR01	PC18	H07	H	7	478	F06	2129149, 2399928	ambiguous, unambiguous	2399928			NA	NA	NA	Prediction Incorrect	Unknown	No	No
18-A8	18	PR01	PC18	A08	A	8	478	F06	2129149, 2399928	ambiguous, unambiguous	2399928			NA	NA	NA	Prediction Incorrect	Unknown	No	No
18-B8	18	PR01	PC18	B08	B	8	478	F06	2129149, 2399928	ambiguous, unambiguous	2399928			NA	NA	NA	Prediction Incorrect	Unknown	No	No
18-C8	18	PR01	PC18	C08	C	8	478	F06	2129149, 2399928	ambiguous, unambiguous	2399928			NA	NA	NA	Prediction Incorrect	Unknown	No	No
18-D8	18	PR01	PC18	D08	D	8	478	E08	943461	unambiguous	943461	943461		hypothetical protein	83	0.2	RAST2:fig|442.17.peg.1835	1835	Yes	Yes
18-E8	18	PR01	PC18	E08	E	8	478	E08	943461	unambiguous	943461			NA	NA	NA	Prediction Incorrect	Unknown	No	No
18-F8	18	PR01	PC18	F08	F	8	478	D12	2892610, 3370476	ambiguous, ambiguous	3370476	3370475		Nitrate/nitrite transporter	318	0.23	RAST2:fig|442.17.peg.1284	1284	Yes	Yes
18-G8	18	PR01	PC18	G08	G	8	478	D12	2892610, 3370476	ambiguous, ambiguous	3370476	3370475		Nitrate/nitrite transporter	318	0.23	RAST2:fig|442.17.peg.1284	1284	Yes	Yes
18-H8	18	PR01	PC18	H08	H	8	478	D12	2892610, 3370476	ambiguous, ambiguous	3370476	3370476		Nitrate/nitrite transporter	317	0.23	RAST2:fig|442.17.peg.1284	1284	Yes	Yes
18-A9	18	PR01	PC18	A09	A	9	478	D12	2892610, 3370476	ambiguous, ambiguous	3370476	3370475		Nitrate/nitrite transporter	318	0.23	RAST2:fig|442.17.peg.1284	1284	Yes	Yes
18-B9	18	PR01	PC18	B09	B	9	478	D07	576844, 1719968	ambiguous, ambiguous	576844			NA	NA	NA	Prediction Incorrect	Unknown	No	No
18-C9	18	PR01	PC18	C09	C	9	478	D07	576844, 1719968	ambiguous, ambiguous	576844			NA	NA	NA	Prediction Incorrect	Unknown	No	No
18-D9	18	PR01	PC18	D09	D	9	478	D07	576844, 1719968	ambiguous, ambiguous	576844			NA	NA	NA	Prediction Incorrect	Unknown	No	No
18-E9	18	PR01	PC18	E09	E	9	478	D07	576844, 1719968	ambiguous, ambiguous	576844			NA	NA	NA	Prediction Incorrect	Unknown	No	No
18-F9	18	PR01	PC18	F09	F	9	478	D01	2333476	unambiguous	2333476	2333476		hypothetical protein	217	0.5	RAST2:fig|442.17.peg.3184	3184	Yes	Yes
18-G9	18	PR01	PC18	G09	G	9	478	D01	2333476	unambiguous	2333476	2333476		hypothetical protein	217	0.5	RAST2:fig|442.17.peg.3184	3184	Yes	Yes
18-H9	18	PR01	PC18	H09	H	9	478	C12	2125796	ambiguous	2125796			NA	NA	NA	Prediction Incorrect	Unknown	No	No
18-A10	18	PR01	PC18	A10	A	10	478	C12	2125796	ambiguous	2125796			NA	NA	NA	Prediction Incorrect	Unknown	No	No
18-B10	18	PR01	PC18	B10	B	10	478	C11	2440341, 2874405	ambiguous, unambiguous	2874405	2874405		tRNA(cytidine(32)/uridine(32)-2'-O)-methyltransferase (EC2.1.1.200)	183	0.24	RAST2:fig|442.17.peg.427	427	Yes	Yes
18-C10	18	PR01	PC18	C10	C	10	478	C11	2440341, 2874405	ambiguous, unambiguous	2874405	2874405		tRNA(cytidine(32)/uridine(32)-2'-O)-methyltransferase (EC2.1.1.200)	183	0.24	RAST2:fig|442.17.peg.427	427	Yes	Yes
18-D10	18	PR01	PC18	D10	D	10	478	C11	2440341, 2874405	ambiguous, unambiguous	2874405	2874405		tRNA(cytidine(32)/uridine(32)-2'-O)-methyltransferase (EC2.1.1.200)	183	0.24	RAST2:fig|442.17.peg.427	427	Yes	Yes
18-E10	18	PR01	PC18	E10	E	10	478	C11	2440341, 2874405	ambiguous, unambiguous	2874405	2874405		tRNA(cytidine(32)/uridine(32)-2'-O)-methyltransferase (EC2.1.1.200)	183	0.24	RAST2:fig|442.17.peg.427	427	Yes	Yes
18-F10	18	PR01	PC18	F10	F	10	478	C09	2355591, 3391976	unambiguous, ambiguous	2355591	2355591		hypothetical protein	154	0.15	RAST2:fig|442.17.peg.3209	3209	Yes	Yes
18-G10	18	PR01	PC18	G10	G	10	478	C09	2355591, 3391976	unambiguous, ambiguous	2355591	2355591		hypothetical protein	154	0.15	RAST2:fig|442.17.peg.3209	3209	Yes	Yes
18-H10	18	PR01	PC18	H10	H	10	478	C09	2355591, 3391976	unambiguous, ambiguous	2355591	2355591		hypothetical protein	154	0.15	RAST2:fig|442.17.peg.3209	3209	Yes	Yes
18-A11	18	PR01	PC18	A11	A	11	478	C09	2355591, 3391976	unambiguous, ambiguous	2355591	2355591		hypothetical protein	154	0.15	RAST2:fig|442.17.peg.3209	3209	Yes	Yes
18-B11	18	PR01	PC18	B11	B	11	478	B12	224523, 1055412	ambiguous, ambiguous	1055412			NA	NA	NA	Prediction Incorrect	Unknown	No	No
18-C11	18	PR01	PC18	C11	C	11	478	B12	224523, 1055412	ambiguous, ambiguous	1055412			NA	NA	NA	Prediction Incorrect	Unknown	No	No
18-D11	18	PR01	PC18	D11	D	11	478	B12	224523, 1055412	ambiguous, ambiguous	1055412			NA	NA	NA	Prediction Incorrect	Unknown	No	No
18-E11	18	PR01	PC18	E11	E	11	478	B12	224523, 1055412	ambiguous, ambiguous	1055412			NA	NA	NA	Prediction Incorrect	Unknown	No	No
18-F11	18	PR01	PC18	F11	F	11	478	A07	1159285, 1719968	unambiguous, ambiguous	1159285	1159285		Transcriptional regulator, AcrR family	151	0.25	RAST2:fig|442.17.peg.2034	2034	Yes	Yes
18-G11	18	PR01	PC18	G11	G	11	478	A07	1159285, 1719968	unambiguous, ambiguous	1159285	1159285		Transcriptional regulator, AcrR family	151	0.25	RAST2:fig|442.17.peg.2034	2034	Yes	Yes
18-H11	18	PR01	PC18	H11	H	11	478	A07	1159285, 1719968	unambiguous, ambiguous	1159285	1159285		Transcriptional regulator, AcrR family	151	0.25	RAST2:fig|442.17.peg.2034	2034	Yes	Yes
18-A12	18	PR01	PC18	A12	A	12	478	A07	1159285, 1719968	unambiguous, ambiguous	1159285	1159285		Transcriptional regulator, AcrR family	151	0.25	RAST2:fig|442.17.peg.2034	2034	Yes	Yes
18-B12	18	PR01	PC18	B12	B	12	477	G10	1172800, 1251521	ambiguous, unambiguous	1251521	1251521		Orotidine 5'-phosphate decarboxylase (EC4.1.1.23)	117	0.16	RAST2:fig|442.17.peg.2127	2127	Yes	Yes
18-C12	18	PR01	PC18	C12	C	12	477	G10	1172800, 1251521	ambiguous, unambiguous	1251521	1251521		Orotidine 5'-phosphate decarboxylase (EC4.1.1.23)	117	0.16	RAST2:fig|442.17.peg.2127	2127	Yes	Yes
18-D12	18	PR01	PC18	D12	D	12	477	G10	1172800, 1251521	ambiguous, unambiguous	1251521			NA	NA	NA	Prediction Incorrect	Unknown	No	No
18-E12	18	PR01	PC18	E12	E	12	477	G10	1172800, 1251521	ambiguous, unambiguous	1251521	1251521		Orotidine 5'-phosphate decarboxylase (EC4.1.1.23)	117	0.16	RAST2:fig|442.17.peg.2127	2127	Yes	Yes
18-F12	18	PR01	PC18	F12	F	12	477	D09	552395, 586493	ambiguous, unambiguous	552395	586493		Radical SAM family enzyme, similar tocoproporphyrinogen III oxidase, oxygen-independent,clustered with nucleoside-triphosphatase RdgB	1157	0.98	RAST2:fig|442.17.peg.1460	1460	Yes	No
18-G12	18	PR01	PC18	G12	G	12	477	D09	552395, 586493	ambiguous, unambiguous	552395	586493		Radical SAM family enzyme, similar tocoproporphyrinogen III oxidase, oxygen-independent,clustered with nucleoside-triphosphatase RdgB	1157	0.98	RAST2:fig|442.17.peg.1460	1460	Yes	No
18-H12	18	PR01	PC18	H12	H	12	477	D09	552395, 586493	ambiguous, unambiguous	552395	586493		Radical SAM family enzyme, similar tocoproporphyrinogen III oxidase, oxygen-independent,clustered with nucleoside-triphosphatase RdgB	1157	0.98	RAST2:fig|442.17.peg.1460	1460	Yes	No
19-A1	19	PR01	PC19	A01	A	1	477	D09	552395, 586493	ambiguous, unambiguous	552395	586493		Radical SAM family enzyme, similar tocoproporphyrinogen III oxidase, oxygen-independent,clustered with nucleoside-triphosphatase RdgB	1157	0.98	RAST2:fig|442.17.peg.1460	1460	Yes	No
19-B1	19	PR01	PC19	B01	B	1	477	C10	1322364	unambiguous	1322364	1322364		Aminomethyltransferase (glycine cleavage system Tprotein) (EC 2.1.2.10)	49	0.04	RAST2:fig|442.17.peg.2205	2205	Yes	Yes
19-C1	19	PR01	PC19	C01	C	1	477	C10	1322364	unambiguous	1322364	1322364		Aminomethyltransferase (glycine cleavage system Tprotein) (EC 2.1.2.10)	49	0.04	RAST2:fig|442.17.peg.2205	2205	Yes	Yes
19-D1	19	PR01	PC19	D01	D	1	476	G09	37707, 2644359	ambiguous, unambiguous	2644359	2644359		hypothetical protein	221	0.34	RAST2:fig|442.17.peg.178	178	Yes	Yes
19-E1	19	PR01	PC19	E01	E	1	476	G09	37707, 2644359	ambiguous, unambiguous	2644359	2644359		hypothetical protein	221	0.34	RAST2:fig|442.17.peg.178	178	Yes	Yes
19-F1	19	PR01	PC19	F01	F	1	476	G09	37707, 2644359	ambiguous, unambiguous	2644359	2644358		hypothetical protein	222	0.35	RAST2:fig|442.17.peg.178	178	Yes	Yes
19-G1	19	PR01	PC19	G01	G	1	476	G09	37707, 2644359	ambiguous, unambiguous	2644359	2644359		hypothetical protein	221	0.34	RAST2:fig|442.17.peg.178	178	Yes	Yes
19-H1	19	PR01	PC19	H01	H	1	476	E03	3313053	unambiguous	3313053			NA	NA	NA	Prediction Incorrect	Unknown	No	No
19-A2	19	PR01	PC19	A02	A	2	476	E03	3313053	unambiguous	3313053	3313053		two-component system sensor histidine kinase	442	0.36	RAST2:fig|442.17.peg.1219	1219	Yes	Yes
19-B2	19	PR01	PC19	B02	B	2								Blank
19-C2	19	PR01	PC19	C02	C	2	476	D09	1715497	unambiguous	1715497	1715497		Excinuclease ABC subunit B	77	0.03	RAST2:fig|442.17.peg.2568	2568	Yes	Yes
19-D2	19	PR01	PC19	D02	D	2	476	D09	1715497	unambiguous	1715497	1715497		Excinuclease ABC subunit B	77	0.03	RAST2:fig|442.17.peg.2568	2568	Yes	Yes
19-E2	19	PR01	PC19	E02	E	2	476	D07	576844, 1535628, 3390580	ambiguous, unambiguous, unambiguous	1535628			NA	NA	NA	Prediction Incorrect	Unknown	No	No
19-F2	19	PR01	PC19	F02	F	2	476	D07	576844, 1535628, 3390580	ambiguous, unambiguous, unambiguous	1535628	3390580		Glycosyl transferase, group 1	506	0.39	RAST2:fig|442.17.peg.1302	1302	Yes	No
19-G2	19	PR01	PC19	G02	G	2	476	D07	576844, 1535628, 3390580	ambiguous, unambiguous, unambiguous	1535628	3390580		Glycosyl transferase, group 1	506	0.39	RAST2:fig|442.17.peg.1302	1302	Yes	No
19-H2	19	PR01	PC19	H02	H	2	476	D07	576844, 1535628, 3390580	ambiguous, unambiguous, unambiguous	1535628	3390580		Glycosyl transferase, group 1	506	0.39	RAST2:fig|442.17.peg.1302	1302	Yes	No
19-A3	19	PR01	PC19	A03	A	3	476	D07	576844, 1535628, 3390580	ambiguous, unambiguous, unambiguous	1535628	3390580		Glycosyl transferase, group 1	506	0.39	RAST2:fig|442.17.peg.1302	1302	Yes	No
19-B3	19	PR01	PC19	B03	B	3	476	D07	576844, 1535628, 3390580	ambiguous, unambiguous, unambiguous	1535628	3390580		Glycosyl transferase, group 1	506	0.39	RAST2:fig|442.17.peg.1302	1302	Yes	No
19-C3	19	PR01	PC19	C03	C	3	476	D02	654407	ambiguous	654407			NA	NA	NA	Prediction Incorrect	Unknown	No	No
19-D3	19	PR01	PC19	D03	D	3	476	D02	654407	ambiguous	654407			NA	NA	NA	Prediction Incorrect	Unknown	No	No
19-E3	19	PR01	PC19	E03	E	3	476	C01	810637, 1073907, 2066000	ambiguous, unambiguous, ambiguous	810637	1073907		hypothetical protein	99	0.06	RAST2:fig|442.17.peg.1954	1954	Yes	No
19-F3	19	PR01	PC19	F03	F	3	476	C01	810637, 1073907, 2066000	ambiguous, unambiguous, ambiguous	810637	1073907		hypothetical protein	99	0.06	RAST2:fig|442.17.peg.1954	1954	Yes	No
19-G3	19	PR01	PC19	G03	G	3	476	C01	810637, 1073907, 2066000	ambiguous, unambiguous, ambiguous	810637	1073907		hypothetical protein	99	0.06	RAST2:fig|442.17.peg.1954	1954	Yes	No
19-H3	19	PR01	PC19	H03	H	3	476	C01	810637, 1073907, 2066000	ambiguous, unambiguous, ambiguous	810637	1073907		hypothetical protein	99	0.06	RAST2:fig|442.17.peg.1954	1954	Yes	No
19-A4	19	PR01	PC19	A04	A	4	476	C01	810637, 1073907, 2066000	ambiguous, unambiguous, ambiguous	810637	1073907		hypothetical protein	99	0.06	RAST2:fig|442.17.peg.1954	1954	Yes	No
19-B4	19	PR01	PC19	B04	B	4	476	C01	810637, 1073907, 2066000	ambiguous, unambiguous, ambiguous	810637	1073907		hypothetical protein	99	0.06	RAST2:fig|442.17.peg.1954	1954	Yes	No
19-C4	19	PR01	PC19	C04	C	4	476	B04	941871, 1257489	ambiguous, unambiguous	1257489			NA	NA	NA	Prediction Incorrect	Unknown	No	No
19-D4	19	PR01	PC19	D04	D	4	476	B04	941871, 1257489	ambiguous, unambiguous	1257489	1257489		hypothetical protein	195	0.36	RAST2:fig|442.17.peg.2134	2134	Yes	Yes
19-E4	19	PR01	PC19	E04	E	4	476	B04	941871, 1257489	ambiguous, unambiguous	1257489	1257489		hypothetical protein	195	0.36	RAST2:fig|442.17.peg.2134	2134	Yes	Yes
19-F4	19	PR01	PC19	F04	F	4	476	B04	941871, 1257489	ambiguous, unambiguous	1257489	1257489		hypothetical protein	195	0.36	RAST2:fig|442.17.peg.2134	2134	Yes	Yes
19-G4	19	PR01	PC19	G04	G	4	475	H09	1496305	ambiguous	1496305	1496305		Phage shock protein Asigma54-dependent transcription, PspA-like	553	0.81	RAST2:fig|442.17.peg.2358	2358	Yes	Yes
19-H4	19	PR01	PC19	H04	H	4	475	H09	1496305	ambiguous	1496305	1496305		Phage shock protein Asigma54-dependent transcription, PspA-like	553	0.81	RAST2:fig|442.17.peg.2358	2358	Yes	Yes
19-A5	19	PR01	PC19	A05	A	5	475	H08	1370144	ambiguous	1370144			NA	NA	NA	Prediction Incorrect	Unknown	No	No
19-B5	19	PR01	PC19	B05	B	5	475	H08	1370144	ambiguous	1370144	1370144		Zinc ABC transporter, permease protein ZnuB	781	0.97	RAST2:fig|442.17.peg.2250	2250	Yes	Yes
19-C5	19	PR01	PC19	C05	C	5	475	H04	2338129	unambiguous	2338129	2338129		hypothetical protein	256	0.33	RAST2:fig|442.17.peg.3191	3191	Yes	Yes
19-D5	19	PR01	PC19	D05	D	5	475	H04	2338129	unambiguous	2338129	2338129		hypothetical protein	256	0.33	RAST2:fig|442.17.peg.3191	3191	Yes	Yes
19-E5	19	PR01	PC19	E05	E	5	475	G05	37707, 1878019, 2776357	ambiguous, unambiguous, unambiguous	1878019	1878019		hypothetical protein	155	0.39	RAST2:fig|442.17.peg.2725	2725	Yes	Yes
19-F5	19	PR01	PC19	F05	F	5	475	G05	37707, 1878019, 2776357	ambiguous, unambiguous, unambiguous	1878019	1878019		hypothetical protein	155	0.39	RAST2:fig|442.17.peg.2725	2725	Yes	Yes
19-G5	19	PR01	PC19	G05	G	5	475	G05	37707, 1878019, 2776357	ambiguous, unambiguous, unambiguous	1878019	1878019		hypothetical protein	155	0.39	RAST2:fig|442.17.peg.2725	2725	Yes	Yes
19-H5	19	PR01	PC19	H05	H	5	475	G05	37707, 1878019, 2776357	ambiguous, unambiguous, unambiguous	1878019	1878019		hypothetical protein	155	0.39	RAST2:fig|442.17.peg.2725	2725	Yes	Yes
19-A6	19	PR01	PC19	A06	A	6	475	G05	37707, 1878019, 2776357	ambiguous, unambiguous, unambiguous	1878019	1878019		hypothetical protein	155	0.39	RAST2:fig|442.17.peg.2725	2725	Yes	Yes
19-B6	19	PR01	PC19	B06	B	6	475	G05	37707, 1878019, 2776357	ambiguous, unambiguous, unambiguous	1878019	1878019		hypothetical protein	155	0.39	RAST2:fig|442.17.peg.2725	2725	Yes	Yes
19-C6	19	PR01	PC19	C06	C	6	475	F07	316626	unambiguous	316626	316626		Transcriptional regulator, LysR family	436	0.48	RAST2:fig|442.17.peg.1109	1109	Yes	Yes
19-D6	19	PR01	PC19	D06	D	6	475	F07	316626	unambiguous	316626	316626		Transcriptional regulator, LysR family	436	0.48	RAST2:fig|442.17.peg.1109	1109	Yes	Yes
19-E6	19	PR01	PC19	E06	E	6	475	F01	736585	unambiguous	736585			NA	NA	NA	Prediction Incorrect	Unknown	No	No
19-F6	19	PR01	PC19	F06	F	6	475	F01	736585	unambiguous	736585	736584		Phosphate starvation-inducible protein PhoH,predicted ATPase	715	0.61	RAST2:fig|442.17.peg.1609	1609	Yes	Yes
19-G6	19	PR01	PC19	G06	G	6	475	E11	1428884	ambiguous	1428884			NA	NA	NA	Prediction Incorrect	Unknown	No	No
19-H6	19	PR01	PC19	H06	H	6	475	E11	1428884	ambiguous	1428884			NA	NA	NA	Prediction Incorrect	Unknown	No	No
19-A7	19	PR01	PC19	A07	A	7	475	E01	1127320	ambiguous	1127320	1803853		Membrane-fusion protein	940	0.726991	RAST2:fig|442.17.peg.2650	2650	No	No
19-B7	19	PR01	PC19	B07	B	7	475	E01	1127320	ambiguous	1127320	1803853		Membrane-fusion protein	940	0.726991	RAST2:fig|442.17.peg.2650	2650	No	No
19-C7	19	PR01	PC19	C07	C	7	475	D11	1637678	unambiguous	1637678	1637678		Undecaprenyl-phosphate alpha-N-acetylglucosaminyl1-phosphate transferase (EC 2.7.8.33)	321	0.33	RAST2:fig|442.17.peg.2497	2497	Yes	Yes
19-D7	19	PR01	PC19	D07	D	7	475	D11	1637678	unambiguous	1637678	1637678		Undecaprenyl-phosphate alpha-N-acetylglucosaminyl1-phosphate transferase (EC 2.7.8.33)	321	0.33	RAST2:fig|442.17.peg.2497	2497	Yes	Yes
19-E7	19	PR01	PC19	E07	E	7								Blank
19-F7	19	PR01	PC19	F07	F	7	475	D02	1025739	ambiguous	1025739			NA	NA	NA	Prediction Incorrect	Unknown	No	No
19-G7	19	PR01	PC19	G07	G	7	475	D02	1025739	ambiguous	1025739			NA	NA	NA	Prediction Incorrect	Unknown	No	No
19-H7	19	PR01	PC19	H07	H	7	475	D01	1598362	unambiguous	1598362			NA	NA	NA	Prediction Incorrect	Unknown	No	No
19-A8	19	PR01	PC19	A08	A	8	475	D01	1598362	unambiguous	1598362	1598362		Asparagine synthetase [glutamine-hydrolyzing] (EC6.3.5.4)	277	0.16	RAST2:fig|442.17.peg.2458	2458	Yes	Yes
19-B8	19	PR01	PC19	B08	B	8	475	C06	2777017	unambiguous	2777017	2777017		Arylsulfatase (EC 3.1.6.1)	147	0.1	RAST2:fig|442.17.peg.334	334	Yes	Yes
19-C8	19	PR01	PC19	C08	C	8	475	C06	2777017	unambiguous	2777017	2777017		Arylsulfatase (EC 3.1.6.1)	147	0.1	RAST2:fig|442.17.peg.334	334	Yes	Yes
19-D8	19	PR01	PC19	D08	D	8	475	B05	2730898	unambiguous	2730898	2730898		hypothetical protein	88	0.25	RAST2:fig|442.17.peg.283	283	Yes	Yes
19-E8	19	PR01	PC19	E08	E	8	475	B05	2730898	unambiguous	2730898	2730898		hypothetical protein	88	0.25	RAST2:fig|442.17.peg.283	283	Yes	Yes
19-F8	19	PR01	PC19	F08	F	8	475	B04	1795718, 2042747	ambiguous, unambiguous	2042747	2042747		Phage tail sheath protein	186	0.13	RAST2:fig|442.17.peg.2882	2882	Yes	Yes
19-G8	19	PR01	PC19	G08	G	8	475	B04	1795718, 2042747	ambiguous, unambiguous	2042747	2042747		Phage tail sheath protein	186	0.13	RAST2:fig|442.17.peg.2882	2882	Yes	Yes
19-H8	19	PR01	PC19	H08	H	8	475	B04	1795718, 2042747	ambiguous, unambiguous	2042747	2042747		Phage tail sheath protein	186	0.13	RAST2:fig|442.17.peg.2882	2882	Yes	Yes
19-A9	19	PR01	PC19	A09	A	9	475	B04	1795718, 2042747	ambiguous, unambiguous	2042747	2042747		Phage tail sheath protein	186	0.13	RAST2:fig|442.17.peg.2882	2882	Yes	Yes
19-B9	19	PR01	PC19	B09	B	9	474	G09	412626	unambiguous	412626	412626		hypothetical protein	15	0.03	RAST2:fig|442.17.peg.1189	1189	Yes	Yes
19-C9	19	PR01	PC19	C09	C	9	474	G09	412626	unambiguous	412626	412626		hypothetical protein	15	0.03	RAST2:fig|442.17.peg.1189	1189	Yes	Yes
19-D9	19	PR01	PC19	D09	D	9	474	F05	200218, 2072771	ambiguous, ambiguous	200218			NA	NA	NA	Prediction Incorrect	Unknown	No	No
19-E9	19	PR01	PC19	E09	E	9	474	F05	200218, 2072771	ambiguous, ambiguous	200218			NA	NA	NA	Prediction Incorrect	Unknown	No	No
19-F9	19	PR01	PC19	F09	F	9	474	F05	200218, 2072771	ambiguous, ambiguous	200218			NA	NA	NA	Prediction Incorrect	Unknown	No	No
19-G9	19	PR01	PC19	G09	G	9	474	F05	200218, 2072771	ambiguous, ambiguous	200218			NA	NA	NA	Prediction Incorrect	Unknown	No	No
19-H9	19	PR01	PC19	H09	H	9	474	D11	733352, 2435290	ambiguous, unambiguous	2435290	2435290		hypothetical protein	108	0.05	RAST2:fig|442.17.peg.7	7	Yes	Yes
19-A10	19	PR01	PC19	A10	A	10	474	D11	733352, 2435290	ambiguous, unambiguous	2435290	2435290		hypothetical protein	108	0.05	RAST2:fig|442.17.peg.7	7	Yes	Yes
19-B10	19	PR01	PC19	B10	B	10	474	D11	733352, 2435290	ambiguous, unambiguous	2435290			NA	NA	NA	Prediction Incorrect	Unknown	No	No
19-C10	19	PR01	PC19	C10	C	10	474	D11	733352, 2435290	ambiguous, unambiguous	2435290	2435290		hypothetical protein	108	0.05	RAST2:fig|442.17.peg.7	7	Yes	Yes
19-D10	19	PR01	PC19	D10	D	10	474	D10	1165379, 1932182	unambiguous, ambiguous	1165379	1165379		Putative oxidoreductase YdbC	32	0.04	RAST2:fig|442.17.peg.2043	2043	Yes	Yes
19-E10	19	PR01	PC19	E10	E	10	474	D10	1165379, 1932182	unambiguous, ambiguous	1165379	1165379		Putative oxidoreductase YdbC	32	0.04	RAST2:fig|442.17.peg.2043	2043	Yes	Yes
19-F10	19	PR01	PC19	F10	F	10	474	D10	1165379, 1932182	unambiguous, ambiguous	1165379	1165379		Putative oxidoreductase YdbC	32	0.04	RAST2:fig|442.17.peg.2043	2043	Yes	Yes
19-G10	19	PR01	PC19	G10	G	10	474	D10	1165379, 1932182	unambiguous, ambiguous	1165379	1165379		Putative oxidoreductase YdbC	32	0.04	RAST2:fig|442.17.peg.2043	2043	Yes	Yes
19-H10	19	PR01	PC19	H10	H	10	474	D01	970601, 2556521	unambiguous, ambiguous	2556521			NA	NA	NA	Prediction Incorrect	Unknown	No	No
19-A11	19	PR01	PC19	A11	A	11	474	D01	970601, 2556521	unambiguous, ambiguous	2556521	970601		Carboxypeptidase-related protein	330	0.21	RAST2:fig|442.17.peg.1863	1863	Yes	No
19-B11	19	PR01	PC19	B11	B	11	474	D01	970601, 2556521	unambiguous, ambiguous	2556521	970601		Carboxypeptidase-related protein	330	0.21	RAST2:fig|442.17.peg.1863	1863	Yes	No
19-C11	19	PR01	PC19	C11	C	11	474	D01	970601, 2556521	unambiguous, ambiguous	2556521	970601		Carboxypeptidase-related protein	330	0.21	RAST2:fig|442.17.peg.1863	1863	Yes	No
19-D11	19	PR01	PC19	D11	D	11	474	C10	709015	unambiguous	709015	709015		N-acetyl glucosamine transporter, NagP	93	0.64	RAST2:fig|442.17.peg.1583	1583	Yes	Yes
19-E11	19	PR01	PC19	E11	E	11	474	C10	709015	unambiguous	709015	709015		N-acetyl glucosamine transporter, NagP	93	0.64	RAST2:fig|442.17.peg.1583	1583	Yes	Yes
19-F11	19	PR01	PC19	F11	F	11	474	C07	131400	unambiguous	131400			NA	NA	NA	Prediction Incorrect	Unknown	No	No
19-G11	19	PR01	PC19	G11	G	11	474	C07	131400	unambiguous	131400	131400		Transcriptional regulator, AraC family	34	0.04	RAST2:fig|442.17.peg.948	948	Yes	Yes
19-H11	19	PR01	PC19	H11	H	11	474	C03	2523111	unambiguous	2523111	2523110		Methyl-accepting chemotaxis protein	413	0.29	RAST2:fig|442.17.peg.63	63	Yes	Yes
19-A12	19	PR01	PC19	A12	A	12	474	C03	2523111	unambiguous	2523111	2523110		Methyl-accepting chemotaxis protein	413	0.29	RAST2:fig|442.17.peg.63	63	Yes	Yes
19-B12	19	PR01	PC19	B12	B	12	474	B12	2425495, 2893997	ambiguous, ambiguous	2425495	2425495		Phospholipid ABC transporter shuttle proteinMlaC	325	0.55	RAST2:fig|442.17.peg.3280	3280	Yes	Yes
19-C12	19	PR01	PC19	C12	C	12	474	B12	2425495, 2893997	ambiguous, ambiguous	2425495	2425495		Phospholipid ABC transporter shuttle proteinMlaC	325	0.55	RAST2:fig|442.17.peg.3280	3280	Yes	Yes
19-D12	19	PR01	PC19	D12	D	12	474	B12	2425495, 2893997	ambiguous, ambiguous	2425495			NA	NA	NA	Prediction Incorrect	Unknown	No	No
19-E12	19	PR01	PC19	E12	E	12	474	B12	2425495, 2893997	ambiguous, ambiguous	2425495	2425495		Phospholipid ABC transporter shuttle proteinMlaC	325	0.55	RAST2:fig|442.17.peg.3280	3280	Yes	Yes
19-F12	19	PR01	PC19	F12	F	12	474	B11	2861807	ambiguous	2861807			NA	NA	NA	Prediction Incorrect	Unknown	No	No
19-G12	19	PR01	PC19	G12	G	12	474	B11	2861807	ambiguous	2861807			NA	NA	NA	Prediction Incorrect	Unknown	No	No
19-H12	19	PR01	PC19	H12	H	12	474	B09	323952	unambiguous	323952	323952		Xanthine dehydrogenase, molybdenum bindingsubunit (EC 1.17.1.4)	83	0.04	RAST2:fig|442.17.peg.1114	1114	Yes	Yes
20-A1	20	PR01	PC20	A01	A	1	474	B09	323952	unambiguous	323952	323952		Xanthine dehydrogenase, molybdenum bindingsubunit (EC 1.17.1.4)	83	0.04	RAST2:fig|442.17.peg.1114	1114	Yes	Yes
20-B1	20	PR01	PC20	B01	B	1	474	A05	2400217	unambiguous	2400217	2400217		Two-component transcriptional response regulator,LuxR family	354	0.46	RAST2:fig|442.17.peg.3253	3253	Yes	Yes
20-C1	20	PR01	PC20	C01	C	1	474	A05	2400217	unambiguous	2400217	2400217		Two-component transcriptional response regulator,LuxR family	354	0.46	RAST2:fig|442.17.peg.3253	3253	Yes	Yes
20-D1	20	PR01	PC20	D01	D	1	474	A02	2616116	ambiguous	2616116			NA	NA	NA	Prediction Incorrect	Unknown	No	No
20-E1	20	PR01	PC20	E01	E	1	474	A02	2616116	ambiguous	2616116			NA	NA	NA	Prediction Incorrect	Unknown	No	No
20-F1	20	PR01	PC20	F01	F	1	473	H09	82792	unambiguous	82792	82792		hypothetical protein	597	0.55	RAST2:fig|442.17.peg.902	902	Yes	Yes
20-G1	20	PR01	PC20	G01	G	1	473	H09	82792	unambiguous	82792	82792		hypothetical protein	597	0.55	RAST2:fig|442.17.peg.902	902	Yes	Yes
20-H1	20	PR01	PC20	H01	H	1	473	H04	1619989, 2171064	ambiguous, unambiguous	2171064	2171064		FIG00688361: hypothetical protein	261	0.92	RAST2:fig|442.17.peg.3001	3001	Yes	Yes
20-A2	20	PR01	PC20	A02	A	2	473	H04	1619989, 2171064	ambiguous, unambiguous	2171064	2171064		FIG00688361: hypothetical protein	261	0.92	RAST2:fig|442.17.peg.3001	3001	Yes	Yes
20-B2	20	PR01	PC20	B02	B	2								Blank
20-C2	20	PR01	PC20	C02	C	2	473	H04	1619989, 2171064	ambiguous, unambiguous	2171064	2171064		FIG00688361: hypothetical protein	261	0.92	RAST2:fig|442.17.peg.3001	3001	Yes	Yes
20-D2	20	PR01	PC20	D02	D	2	473	H04	1619989, 2171064	ambiguous, unambiguous	2171064	2171064		FIG00688361: hypothetical protein	261	0.92	RAST2:fig|442.17.peg.3001	3001	Yes	Yes
20-E2	20	PR01	PC20	E02	E	2	473	G02	1855549, 3066919, 3183323	unambiguous, unambiguous, ambiguous	3183323	3066919		hypothetical protein	974	0.97	RAST2:fig|442.17.peg.599	599	Yes	No
20-F2	20	PR01	PC20	F02	F	2	473	G02	1855549, 3066919, 3183323	unambiguous, unambiguous, ambiguous	3183323	3066919		hypothetical protein	974	0.97	RAST2:fig|442.17.peg.599	599	Yes	No
20-G2	20	PR01	PC20	G02	G	2	473	G02	1855549, 3066919, 3183323	unambiguous, unambiguous, ambiguous	3183323	3066919		hypothetical protein	974	0.97	RAST2:fig|442.17.peg.599	599	Yes	No
20-H2	20	PR01	PC20	H02	H	2	473	G02	1855549, 3066919, 3183323	unambiguous, unambiguous, ambiguous	3183323			NA	NA	NA	Prediction Incorrect	Unknown	No	No
20-A3	20	PR01	PC20	A03	A	3	473	G02	1855549, 3066919, 3183323	unambiguous, unambiguous, ambiguous	3183323	3066919		hypothetical protein	974	0.97	RAST2:fig|442.17.peg.599	599	Yes	No
20-B3	20	PR01	PC20	B03	B	3	473	G02	1855549, 3066919, 3183323	unambiguous, unambiguous, ambiguous	3183323	3066918		hypothetical protein	973	0.97	RAST2:fig|442.17.peg.599	599	Yes	No
20-C3	20	PR01	PC20	C03	C	3	473	F10	2161487, 2905798	unambiguous, ambiguous	2905798	2161487		Transcriptional regulator, LysR family	410	0.45	RAST2:fig|442.17.peg.2991	2991	Yes	No
20-D3	20	PR01	PC20	D03	D	3	473	F10	2161487, 2905798	unambiguous, ambiguous	2905798	2161487		Transcriptional regulator, LysR family	410	0.45	RAST2:fig|442.17.peg.2991	2991	Yes	No
20-E3	20	PR01	PC20	E03	E	3	473	F10	2161487, 2905798	unambiguous, ambiguous	2905798	2161487		Transcriptional regulator, LysR family	410	0.45	RAST2:fig|442.17.peg.2991	2991	Yes	No
20-F3	20	PR01	PC20	F03	F	3	473	F10	2161487, 2905798	unambiguous, ambiguous	2905798	2161487		Transcriptional regulator, LysR family	410	0.45	RAST2:fig|442.17.peg.2991	2991	Yes	No
20-G3	20	PR01	PC20	G03	G	3	473	F06	2966797	unambiguous	2966797	2966797		hypothetical protein	337	0.25	RAST2:fig|442.17.peg.518	518	Yes	Yes
20-H3	20	PR01	PC20	H03	H	3	473	F06	2966797	unambiguous	2966797	2966796		hypothetical protein	336	0.24	RAST2:fig|442.17.peg.518	518	Yes	Yes
20-A4	20	PR01	PC20	A04	A	4	473	F06	2966797	unambiguous	2966797	2966796		hypothetical protein	336	0.24	RAST2:fig|442.17.peg.518	518	Yes	Yes
20-B4	20	PR01	PC20	B04	B	4	473	F01	1010531	unambiguous	1010531	1010530		Arginyl-tRNA--protein transferase (EC 2.3.2.8)	25	0.03	RAST2:fig|442.17.peg.1894	1894	Yes	Yes
20-C4	20	PR01	PC20	C04	C	4	473	F01	1010531	unambiguous	1010531	1010530		Arginyl-tRNA--protein transferase (EC 2.3.2.8)	25	0.03	RAST2:fig|442.17.peg.1894	1894	Yes	Yes
20-D4	20	PR01	PC20	D04	D	4	473	E12	110122, 3392552	unambiguous, ambiguous	110122	110122		Large protein containing transglutaminase-likedomain	935	0.97	RAST2:fig|442.17.peg.925	925	Yes	Yes
20-E4	20	PR01	PC20	E04	E	4	473	E12	110122, 3392552	unambiguous, ambiguous	110122	110122		Large protein containing transglutaminase-likedomain	935	0.97	RAST2:fig|442.17.peg.925	925	Yes	Yes
20-F4	20	PR01	PC20	F04	F	4	473	E12	110122, 3392552	unambiguous, ambiguous	110122	110122		Large protein containing transglutaminase-likedomain	935	0.97	RAST2:fig|442.17.peg.925	925	Yes	Yes
20-G4	20	PR01	PC20	G04	G	4	473	D11	2117896	unambiguous	2117896	2117896		Heat-inducible transcription repressor HrcA	358	0.33	RAST2:fig|442.17.peg.2950	2950	Yes	Yes
20-H4	20	PR01	PC20	H04	H	4	473	D11	2117896	unambiguous	2117896	2117896		Heat-inducible transcription repressor HrcA	358	0.33	RAST2:fig|442.17.peg.2950	2950	Yes	Yes
20-A5	20	PR01	PC20	A05	A	5	473	D02	366465, 1491669, 2662557	ambiguous, unambiguous, ambiguous	1491669	1491669		Phospholipid ABC transporter ATP-binding proteinMlaF	639	0.8	RAST2:fig|442.17.peg.2353	2353	Yes	Yes
20-B5	20	PR01	PC20	B05	B	5	473	D02	366465, 1491669, 2662557	ambiguous, unambiguous, ambiguous	1491669	1491669		Phospholipid ABC transporter ATP-binding proteinMlaF	639	0.8	RAST2:fig|442.17.peg.2353	2353	Yes	Yes
20-C5	20	PR01	PC20	C05	C	5	473	D02	366465, 1491669, 2662557	ambiguous, unambiguous, ambiguous	1491669	1491669		Phospholipid ABC transporter ATP-binding proteinMlaF	639	0.8	RAST2:fig|442.17.peg.2353	2353	Yes	Yes
20-D5	20	PR01	PC20	D05	D	5	473	D02	366465, 1491669, 2662557	ambiguous, unambiguous, ambiguous	1491669	1491669		Phospholipid ABC transporter ATP-binding proteinMlaF	639	0.8	RAST2:fig|442.17.peg.2353	2353	Yes	Yes
20-E5	20	PR01	PC20	E05	E	5	473	D02	366465, 1491669, 2662557	ambiguous, unambiguous, ambiguous	1491669	1491669		Phospholipid ABC transporter ATP-binding proteinMlaF	639	0.8	RAST2:fig|442.17.peg.2353	2353	Yes	Yes
20-F5	20	PR01	PC20	F05	F	5	473	D02	366465, 1491669, 2662557	ambiguous, unambiguous, ambiguous	1491669	1491669		Phospholipid ABC transporter ATP-binding proteinMlaF	639	0.8	RAST2:fig|442.17.peg.2353	2353	Yes	Yes
20-G5	20	PR01	PC20	G05	G	5	473	C12	384871	unambiguous	384871	384871		Phosphate transport system permease protein PstC(TC 3.A.1.7.1)	695	0.71	RAST2:fig|442.17.peg.1166	1166	Yes	Yes
20-H5	20	PR01	PC20	H05	H	5	473	C12	384871	unambiguous	384871	384871		Phosphate transport system permease protein PstC(TC 3.A.1.7.1)	695	0.71	RAST2:fig|442.17.peg.1166	1166	Yes	Yes
20-A6	20	PR01	PC20	A06	A	6	473	C09	3210644	unambiguous	3210644	3210644		hypothetical protein	13	0.04	RAST2:fig|442.17.peg.731	731	Yes	Yes
20-B6	20	PR01	PC20	B06	B	6	473	C09	3210644	unambiguous	3210644			NA	NA	NA	Prediction Incorrect	Unknown	No	No
20-C6	20	PR01	PC20	C06	C	6	473	C03	1127991, 1510164	ambiguous, unambiguous	1510164	1510164		Phosphate/pyrophosphate-specific outer membraneporin OprP/OprO	248	0.14	RAST2:fig|442.17.peg.2368	2368	Yes	Yes
20-D6	20	PR01	PC20	D06	D	6	473	C03	1127991, 1510164	ambiguous, unambiguous	1510164	1510163		Phosphate/pyrophosphate-specific outer membraneporin OprP/OprO	249	0.15	RAST2:fig|442.17.peg.2368	2368	Yes	Yes
20-E6	20	PR01	PC20	E06	E	6	473	C03	1127991, 1510164	ambiguous, unambiguous	1510164	1510163		Phosphate/pyrophosphate-specific outer membraneporin OprP/OprO	249	0.15	RAST2:fig|442.17.peg.2368	2368	Yes	Yes
20-F6	20	PR01	PC20	F06	F	6	473	C03	1127991, 1510164	ambiguous, unambiguous	1510164	1510164		Phosphate/pyrophosphate-specific outer membraneporin OprP/OprO	248	0.14	RAST2:fig|442.17.peg.2368	2368	Yes	Yes
20-G6	20	PR01	PC20	G06	G	6	473	A07	783433, 1291256	ambiguous, ambiguous	783433	2916683		Various polyols ABC transporter,substrate-binding protein	1162	0.874342	RAST2:fig|442.17.peg.465	465	No	No
20-H6	20	PR01	PC20	H06	H	6	473	A07	783433, 1291256	ambiguous, ambiguous	783433	2916683		Various polyols ABC transporter,substrate-binding protein	1162	0.874342	RAST2:fig|442.17.peg.465	465	No	No
20-A7	20	PR01	PC20	A07	A	7	473	A07	783433, 1291256	ambiguous, ambiguous	783433	2916683		Various polyols ABC transporter,substrate-binding protein	1162	0.874342	RAST2:fig|442.17.peg.465	465	No	No
20-B7	20	PR01	PC20	B07	B	7	473	A07	783433, 1291256	ambiguous, ambiguous	783433	2916683		Various polyols ABC transporter,substrate-binding protein	1162	0.874342	RAST2:fig|442.17.peg.465	465	No	No
20-C7	20	PR01	PC20	C07	C	7	472	G08	726726	unambiguous	726726	2916683		Various polyols ABC transporter,substrate-binding protein	1162	0.874342	RAST2:fig|442.17.peg.465	465	No	No
20-D7	20	PR01	PC20	D07	D	7	472	G08	726726	unambiguous	726726	2916683		Various polyols ABC transporter,substrate-binding protein	1162	0.874342	RAST2:fig|442.17.peg.465	465	No	No
20-E7	20	PR01	PC20	E07	E	7								Blank
20-F7	20	PR01	PC20	F07	F	7	472	E05	1626529	unambiguous	1626529	1626529		Phosphoribosylglycinamide formyltransferase (EC2.1.2.2)	132	0.21	RAST2:fig|442.17.peg.2488	2488	Yes	Yes
20-G7	20	PR01	PC20	G07	G	7	472	E05	1626529	unambiguous	1626529	1626529		Phosphoribosylglycinamide formyltransferase (EC2.1.2.2)	132	0.21	RAST2:fig|442.17.peg.2488	2488	Yes	Yes
20-H7	20	PR01	PC20	H07	H	7	472	E01	705429, 3425122	unambiguous, ambiguous	705429	705429		dihydrodipicolinate synthetase	36	0.04	RAST2:fig|442.17.peg.1579	1579	Yes	Yes
20-A8	20	PR01	PC20	A08	A	8	472	E01	705429, 3425122	unambiguous, ambiguous	705429	705429		dihydrodipicolinate synthetase	36	0.04	RAST2:fig|442.17.peg.1579	1579	Yes	Yes
20-B8	20	PR01	PC20	B08	B	8	472	E01	705429, 3425122	unambiguous, ambiguous	705429	705429		dihydrodipicolinate synthetase	36	0.04	RAST2:fig|442.17.peg.1579	1579	Yes	Yes
20-C8	20	PR01	PC20	C08	C	8	472	E01	705429, 3425122	unambiguous, ambiguous	705429	705429		dihydrodipicolinate synthetase	36	0.04	RAST2:fig|442.17.peg.1579	1579	Yes	Yes
20-D8	20	PR01	PC20	D08	D	8	472	D03	178663	unambiguous	178663	178663		hypothetical protein	7	0.05	RAST2:fig|442.17.peg.994	994	Yes	Yes
20-E8	20	PR01	PC20	E08	E	8	472	D03	178663	unambiguous	178663			NA	NA	NA	Prediction Incorrect	Unknown	No	No
20-F8	20	PR01	PC20	F08	F	8	472	C11	21684	unambiguous	21684	21683		ABC transporter, ATP-binding protein (cluster 5,nickel/peptides/opines) / ABC transporter, ATP-bindingprotein (cluster 5, nickel/peptides/opines)	742	0.46	RAST2:fig|442.17.peg.855	855	Yes	Yes
20-G8	20	PR01	PC20	G08	G	8	472	C11	21684	unambiguous	21684	21684		ABC transporter, ATP-binding protein (cluster 5,nickel/peptides/opines) / ABC transporter, ATP-bindingprotein (cluster 5, nickel/peptides/opines)	741	0.46	RAST2:fig|442.17.peg.855	855	Yes	Yes
20-H8	20	PR01	PC20	H08	H	8	472	A04	1043845	unambiguous	1043845	1043845		hypothetical protein	165	0.88	RAST2:fig|442.17.peg.1924	1924	Yes	Yes
20-A9	20	PR01	PC20	A09	A	9	472	A04	1043845	unambiguous	1043845	1043845		hypothetical protein	165	0.88	RAST2:fig|442.17.peg.1924	1924	Yes	Yes
20-B9	20	PR01	PC20	B09	B	9	470	H10	1343124, 2760459	unambiguous, ambiguous	1343124	1343124		TonB-dependent outer membrane receptor	348	0.15	RAST2:fig|442.17.peg.2226	2226	Yes	Yes
20-C9	20	PR01	PC20	C09	C	9	470	H10	1343124, 2760459	unambiguous, ambiguous	1343124	1343124		TonB-dependent outer membrane receptor	348	0.15	RAST2:fig|442.17.peg.2226	2226	Yes	Yes
20-D9	20	PR01	PC20	D09	D	9	470	H10	1343124, 2760459	unambiguous, ambiguous	1343124	1343124		TonB-dependent outer membrane receptor	348	0.15	RAST2:fig|442.17.peg.2226	2226	Yes	Yes
20-E9	20	PR01	PC20	E09	E	9	470	H10	1343124, 2760459	unambiguous, ambiguous	1343124	1343124		TonB-dependent outer membrane receptor	348	0.15	RAST2:fig|442.17.peg.2226	2226	Yes	Yes
20-F9	20	PR01	PC20	F09	F	9	470	H06	410094, 814281	ambiguous, ambiguous	410094			NA	NA	NA	Prediction Incorrect	Unknown	No	No
20-G9	20	PR01	PC20	G09	G	9	470	H06	410094, 814281	ambiguous, ambiguous	410094			NA	NA	NA	Prediction Incorrect	Unknown	No	No
20-H9	20	PR01	PC20	H09	H	9	470	H06	410094, 814281	ambiguous, ambiguous	410094			NA	NA	NA	Prediction Incorrect	Unknown	No	No
20-A10	20	PR01	PC20	A10	A	10	470	H06	410094, 814281	ambiguous, ambiguous	410094			NA	NA	NA	Prediction Incorrect	Unknown	No	No
20-B10	20	PR01	PC20	B10	B	10	470	F08	1101789	unambiguous	1101789	1101789		Peptide-methionine (S)-S-oxide reductase MsrA (EC1.8.4.11)	132	0.24	RAST2:fig|442.17.peg.1975	1975	Yes	Yes
20-C10	20	PR01	PC20	C10	C	10	470	F08	1101789	unambiguous	1101789	1101789		Peptide-methionine (S)-S-oxide reductase MsrA (EC1.8.4.11)	132	0.24	RAST2:fig|442.17.peg.1975	1975	Yes	Yes
20-D10	20	PR01	PC20	D10	D	10	470	E11	826041, 1579313	ambiguous, unambiguous	1579313	1579312		Lipid A biosynthesis lauroyl acyltransferase (EC2.3.1.241)	432	0.47	RAST2:fig|442.17.peg.2440	2440	Yes	Yes
20-E10	20	PR01	PC20	E10	E	10	470	E11	826041, 1579313	ambiguous, unambiguous	1579313	1579313		Lipid A biosynthesis lauroyl acyltransferase (EC2.3.1.241)	433	0.47	RAST2:fig|442.17.peg.2440	2440	Yes	Yes
20-F10	20	PR01	PC20	F10	F	10	470	E11	826041, 1579313	ambiguous, unambiguous	1579313	1579313		Lipid A biosynthesis lauroyl acyltransferase (EC2.3.1.241)	433	0.47	RAST2:fig|442.17.peg.2440	2440	Yes	Yes
20-G10	20	PR01	PC20	G10	G	10	470	E11	826041, 1579313	ambiguous, unambiguous	1579313			NA	NA	NA	Prediction Incorrect	Unknown	No	No
20-H10	20	PR01	PC20	H10	H	10	470	E09	826041, 1873741	ambiguous, ambiguous	826041	826041		hypothetical protein	243	0.56	RAST2:fig|442.17.peg.1694	1694	Yes	Yes
20-A11	20	PR01	PC20	A11	A	11	470	E09	826041, 1873741	ambiguous, ambiguous	826041	826040		hypothetical protein	244	0.57	RAST2:fig|442.17.peg.1694	1694	Yes	Yes
20-B11	20	PR01	PC20	B11	B	11	470	E09	826041, 1873741	ambiguous, ambiguous	826041	826041		hypothetical protein	243	0.56	RAST2:fig|442.17.peg.1694	1694	Yes	Yes
20-C11	20	PR01	PC20	C11	C	11	470	E09	826041, 1873741	ambiguous, ambiguous	826041	826041		hypothetical protein	243	0.56	RAST2:fig|442.17.peg.1694	1694	Yes	Yes
20-D11	20	PR01	PC20	D11	D	11	470	D12	1950508	unambiguous	1950508	1950508		hypothetical protein	129	0.27	RAST2:fig|442.17.peg.2799	2799	Yes	Yes
20-E11	20	PR01	PC20	E11	E	11	470	D12	1950508	unambiguous	1950508			NA	NA	NA	Prediction Incorrect	Unknown	No	No
20-F11	20	PR01	PC20	F11	F	11	470	D11	492603, 1944652	ambiguous, ambiguous	492603	1944652		23S rRNA (adenine(2503)-C(2))-methyltransferasetRNA (adenine(37)-C(2))-methyltransferase (EC 2.1.1.192)	861	0.7	RAST2:fig|442.17.peg.2792	2792	Yes	No
20-G11	20	PR01	PC20	G11	G	11	470	D11	492603, 1944652	ambiguous, ambiguous	492603	1944652		23S rRNA (adenine(2503)-C(2))-methyltransferasetRNA (adenine(37)-C(2))-methyltransferase (EC 2.1.1.192)	861	0.7	RAST2:fig|442.17.peg.2792	2792	Yes	No
20-H11	20	PR01	PC20	H11	H	11	470	D11	492603, 1944652	ambiguous, ambiguous	492603	1944652		23S rRNA (adenine(2503)-C(2))-methyltransferasetRNA (adenine(37)-C(2))-methyltransferase (EC 2.1.1.192)	861	0.7	RAST2:fig|442.17.peg.2792	2792	Yes	No
20-A12	20	PR01	PC20	A12	A	12	470	D11	492603, 1944652	ambiguous, ambiguous	492603	1944652		23S rRNA (adenine(2503)-C(2))-methyltransferasetRNA (adenine(37)-C(2))-methyltransferase (EC 2.1.1.192)	861	0.7	RAST2:fig|442.17.peg.2792	2792	Yes	No
20-B12	20	PR01	PC20	B12	B	12	470	D10	822024, 2451926	ambiguous, unambiguous	822024	2451926		TonB-dependent receptor	180	0.07	RAST2:fig|442.17.peg.19	19	Yes	No
20-C12	20	PR01	PC20	C12	C	12	470	D10	822024, 2451926	ambiguous, unambiguous	822024			NA	NA	NA	Prediction Incorrect	Unknown	No	No
20-D12	20	PR01	PC20	D12	D	12	470	D10	822024, 2451926	ambiguous, unambiguous	822024	2451926		TonB-dependent receptor	180	0.07	RAST2:fig|442.17.peg.19	19	Yes	No
20-E12	20	PR01	PC20	E12	E	12	470	D10	822024, 2451926	ambiguous, unambiguous	822024	2451926		TonB-dependent receptor	180	0.07	RAST2:fig|442.17.peg.19	19	Yes	No
20-F12	20	PR01	PC20	F12	F	12	470	D08	63032	ambiguous	63032			NA	NA	NA	Prediction Incorrect	Unknown	No	No
20-G12	20	PR01	PC20	G12	G	12	470	D08	63032	ambiguous	63032			NA	NA	NA	Prediction Incorrect	Unknown	No	No
20-H12	20	PR01	PC20	H12	H	12	470	C12	1324402	unambiguous	1324402	1324402		Spermidine synthase (EC 2.5.1.16)	355	0.41	RAST2:fig|442.17.peg.2209	2209	Yes	Yes
21-A1	21	PR02	PC01	A01	A	1	470	C12	1324402	unambiguous	1324402	1324402		Spermidine synthase (EC 2.5.1.16)	355	0.41	RAST2:fig|442.17.peg.2209	2209	Yes	Yes
21-B1	21	PR02	PC01	B01	B	1	470	C08	3097028, 3172052, 3195973	ambiguous, ambiguous, ambiguous	3195973			NA	NA	NA	Prediction Incorrect	Unknown	No	No
21-C1	21	PR02	PC01	C01	C	1	470	C08	3097028, 3172052, 3195973	ambiguous, ambiguous, ambiguous	3195973			NA	NA	NA	Prediction Incorrect	Unknown	No	No
21-D1	21	PR02	PC01	D01	D	1	470	C08	3097028, 3172052, 3195973	ambiguous, ambiguous, ambiguous	3195973			NA	NA	NA	Prediction Incorrect	Unknown	No	No
21-E1	21	PR02	PC01	E01	E	1	470	C08	3097028, 3172052, 3195973	ambiguous, ambiguous, ambiguous	3195973			NA	NA	NA	Prediction Incorrect	Unknown	No	No
21-F1	21	PR02	PC01	F01	F	1	470	C08	3097028, 3172052, 3195973	ambiguous, ambiguous, ambiguous	3195973			NA	NA	NA	Prediction Incorrect	Unknown	No	No
21-G1	21	PR02	PC01	G01	G	1	470	C08	3097028, 3172052, 3195973	ambiguous, ambiguous, ambiguous	3195973			NA	NA	NA	Prediction Incorrect	Unknown	No	No
21-H1	21	PR02	PC01	H01	H	1	470	B10	1459870	unambiguous	1459870	1459870		hypothetical protein	3	0	RAST2:fig|442.17.peg.2329	2329	Yes	Yes
21-A2	21	PR02	PC01	A02	A	2	470	B10	1459870	unambiguous	1459870	1459870		hypothetical protein	3	0	RAST2:fig|442.17.peg.2329	2329	Yes	Yes
21-B2	21	PR02	PC01	B02	B	2								Blank
21-C2	21	PR02	PC01	C02	C	2	470	B06	2987032, 3242802	unambiguous, unambiguous	2987032	2987032		hypothetical protein	289	0.37	RAST2:fig|442.17.peg.532	532	Yes	Yes
21-D2	21	PR02	PC01	D02	D	2	470	B06	2987032, 3242802	unambiguous, unambiguous	2987032	2987032		hypothetical protein	289	0.37	RAST2:fig|442.17.peg.532	532	Yes	Yes
21-E2	21	PR02	PC01	E02	E	2	470	B06	2987032, 3242802	unambiguous, unambiguous	2987032	2987032		hypothetical protein	289	0.37	RAST2:fig|442.17.peg.532	532	Yes	Yes
21-F2	21	PR02	PC01	F02	F	2	470	B06	2987032, 3242802	unambiguous, unambiguous	2987032			NA	NA	NA	Prediction Incorrect	Unknown	No	No
21-G2	21	PR02	PC01	G02	G	2	470	B01	707484	unambiguous	707484	707484		Dihydropyrimidinase (EC 3.5.2.2)(EC 3.5.2.2)	465	0.34	RAST2:fig|442.17.peg.1581	1581	Yes	Yes
21-H2	21	PR02	PC01	H02	H	2	470	B01	707484	unambiguous	707484	707484		Dihydropyrimidinase (EC 3.5.2.2)(EC 3.5.2.2)	465	0.34	RAST2:fig|442.17.peg.1581	1581	Yes	Yes
21-A3	21	PR02	PC01	A03	A	3	470	A10	2274266, 3219690	unambiguous, ambiguous	2274266	2274266		hypothetical protein	463	0.88	RAST2:fig|442.17.peg.3125	3125	Yes	Yes
21-B3	21	PR02	PC01	B03	B	3	470	A10	2274266, 3219690	unambiguous, ambiguous	2274266	2274266		hypothetical protein	463	0.88	RAST2:fig|442.17.peg.3125	3125	Yes	Yes
21-C3	21	PR02	PC01	C03	C	3	470	A10	2274266, 3219690	unambiguous, ambiguous	2274266	2274266		hypothetical protein	463	0.88	RAST2:fig|442.17.peg.3125	3125	Yes	Yes
21-D3	21	PR02	PC01	D03	D	3	470	A10	2274266, 3219690	unambiguous, ambiguous	2274266			NA	NA	NA	Prediction Incorrect	Unknown	No	No
21-E3	21	PR02	PC01	E03	E	3	470	A01	2513302, 3219690, 3406143	unambiguous, ambiguous, ambiguous	3219690	2513302		Transcriptional regulator	867	0.94	RAST2:fig|442.17.peg.52	52	Yes	No
21-F3	21	PR02	PC01	F03	F	3	470	A01	2513302, 3219690, 3406143	unambiguous, ambiguous, ambiguous	3219690	2513302		Transcriptional regulator	867	0.94	RAST2:fig|442.17.peg.52	52	Yes	No
21-G3	21	PR02	PC01	G03	G	3	470	A01	2513302, 3219690, 3406143	unambiguous, ambiguous, ambiguous	3219690	2513302		Transcriptional regulator	867	0.94	RAST2:fig|442.17.peg.52	52	Yes	No
21-H3	21	PR02	PC01	H03	H	3	470	A01	2513302, 3219690, 3406143	unambiguous, ambiguous, ambiguous	3219690	2513302		Transcriptional regulator	867	0.94	RAST2:fig|442.17.peg.52	52	Yes	No
21-A4	21	PR02	PC01	A04	A	4	470	A01	2513302, 3219690, 3406143	unambiguous, ambiguous, ambiguous	3219690	2513302		Transcriptional regulator	867	0.94	RAST2:fig|442.17.peg.52	52	Yes	No
21-B4	21	PR02	PC01	B04	B	4	470	A01	2513302, 3219690, 3406143	unambiguous, ambiguous, ambiguous	3219690	2513302		Transcriptional regulator	867	0.94	RAST2:fig|442.17.peg.52	52	Yes	No
21-C4	21	PR02	PC01	C04	C	4	469	G10	1779287	unambiguous	1779287	1779287		Acetyl-CoA synthetase (EC 6.2.1.1)	48	0.03	RAST2:fig|442.17.peg.2630	2630	Yes	Yes
21-D4	21	PR02	PC01	D04	D	4	469	G10	1779287	unambiguous	1779287	1779287		Acetyl-CoA synthetase (EC 6.2.1.1)	48	0.03	RAST2:fig|442.17.peg.2630	2630	Yes	Yes
21-E4	21	PR02	PC01	E04	E	4	469	D11	2841001, 2920386	ambiguous, ambiguous	2841001			NA	NA	NA	Prediction Incorrect	Unknown	No	No
21-F4	21	PR02	PC01	F04	F	4	469	D11	2841001, 2920386	ambiguous, ambiguous	2841001			NA	NA	NA	Prediction Incorrect	Unknown	No	No
21-G4	21	PR02	PC01	G04	G	4	469	D11	2841001, 2920386	ambiguous, ambiguous	2841001			NA	NA	NA	Prediction Incorrect	Unknown	No	No
21-H4	21	PR02	PC01	H04	H	4	469	D11	2841001, 2920386	ambiguous, ambiguous	2841001			NA	NA	NA	Prediction Incorrect	Unknown	No	No
21-A5	21	PR02	PC01	A05	A	5	469	D09	274724	ambiguous	274724	274724		Fe-S oxidoreductase	564	0.4	RAST2:fig|442.17.peg.1074	1074	Yes	Yes
21-B5	21	PR02	PC01	B05	B	5	469	D09	274724	ambiguous	274724	274724		Fe-S oxidoreductase	564	0.4	RAST2:fig|442.17.peg.1074	1074	Yes	Yes
21-C5	21	PR02	PC01	C05	C	5	469	B06	1272472	unambiguous	1272472	1272472		Putative oxidoreductase	100	0.11	RAST2:fig|442.17.peg.2160	2160	Yes	Yes
21-D5	21	PR02	PC01	D05	D	5	469	B06	1272472	unambiguous	1272472	1272472		Putative oxidoreductase	100	0.11	RAST2:fig|442.17.peg.2160	2160	Yes	Yes
21-E5	21	PR02	PC01	E05	E	5	469	A09	3172211	ambiguous	3172211	3172211		hypothetical protein	127	0.04	RAST2:fig|442.17.peg.694	694	Yes	Yes
21-F5	21	PR02	PC01	F05	F	5	469	A09	3172211	ambiguous	3172211			NA	NA	NA	Prediction Incorrect	Unknown	No	No
21-G5	21	PR02	PC01	G05	G	5	469	A07	538335	ambiguous	538335			NA	NA	NA	Prediction Incorrect	Unknown	No	No
21-H5	21	PR02	PC01	H05	H	5	469	A07	538335	ambiguous	538335			NA	NA	NA	Prediction Incorrect	Unknown	No	No
21-A6	21	PR02	PC01	A06	A	6	468	H01	691595	unambiguous	691595	691595		TonB-dependent receptor	366	0.14	RAST2:fig|442.17.peg.1565	1565	Yes	Yes
21-B6	21	PR02	PC01	B06	B	6	468	H01	691595	unambiguous	691595	691595		TonB-dependent receptor	366	0.14	RAST2:fig|442.17.peg.1565	1565	Yes	Yes
21-C6	21	PR02	PC01	C06	C	6	468	G04	2408969	unambiguous	2408969	2408969		hypothetical protein	661	1	RAST2:fig|442.17.peg.3265	3265	Yes	Yes
21-D6	21	PR02	PC01	D06	D	6	468	G04	2408969	unambiguous	2408969	2408969		hypothetical protein	661	1	RAST2:fig|442.17.peg.3265	3265	Yes	Yes
21-E6	21	PR02	PC01	E06	E	6	468	F10	824099	unambiguous	824099	824099		hypothetical protein	177	0.32	RAST2:fig|442.17.peg.1691	1691	Yes	Yes
21-F6	21	PR02	PC01	F06	F	6	468	F10	824099	unambiguous	824099	824099		hypothetical protein	177	0.32	RAST2:fig|442.17.peg.1691	1691	Yes	Yes
21-G6	21	PR02	PC01	G06	G	6	468	F09	3006858	unambiguous	3006858	3006857		Transcriptional regulator, MarR family	438	0.91	RAST2:fig|442.17.peg.550	550	Yes	Yes
21-H6	21	PR02	PC01	H06	H	6	468	F09	3006858	unambiguous	3006858	3006858		Transcriptional regulator, MarR family	437	0.91	RAST2:fig|442.17.peg.550	550	Yes	Yes
21-A7	21	PR02	PC01	A07	A	7	468	F06	1273183	unambiguous	1273183	1273182		Catalase KatE-intracellular protease (EC1.11.1.6)	424	0.2	RAST2:fig|442.17.peg.2161	2161	Yes	Yes
21-B7	21	PR02	PC01	B07	B	7	468	F06	1273183	unambiguous	1273183	1273183		Catalase KatE-intracellular protease (EC1.11.1.6)	425	0.2	RAST2:fig|442.17.peg.2161	2161	Yes	Yes
21-C7	21	PR02	PC01	C07	C	7	468	E12	2862587, 3300037	ambiguous, unambiguous	3300037	3300036		TonB-dependent receptor	639	0.27	RAST2:fig|442.17.peg.830	830	Yes	Yes
21-D7	21	PR02	PC01	D07	D	7	468	E12	2862587, 3300037	ambiguous, unambiguous	3300037	3300037		TonB-dependent receptor	640	0.27	RAST2:fig|442.17.peg.830	830	Yes	Yes
21-E7	21	PR02	PC01	E07	E	7								Blank
21-F7	21	PR02	PC01	F07	F	7	468	E12	2862587, 3300037	ambiguous, unambiguous	3300037	3300036		TonB-dependent receptor	639	0.27	RAST2:fig|442.17.peg.830	830	Yes	Yes
21-G7	21	PR02	PC01	G07	G	7	468	E12	2862587, 3300037	ambiguous, unambiguous	3300037	3300037		TonB-dependent receptor	640	0.27	RAST2:fig|442.17.peg.830	830	Yes	Yes
21-H7	21	PR02	PC01	H07	H	7	468	D05	1250466, 1944656	unambiguous, ambiguous	1250466	1250466		Protein-export protein SecB (maintains pre-exportunfolded state)	124	0.24	RAST2:fig|442.17.peg.2124	2124	Yes	Yes
21-A8	21	PR02	PC01	A08	A	8	468	D05	1250466, 1944656	unambiguous, ambiguous	1250466	1250465		Protein-export protein SecB (maintains pre-exportunfolded state)	125	0.24	RAST2:fig|442.17.peg.2124	2124	Yes	Yes
21-B8	21	PR02	PC01	B08	B	8	468	D05	1250466, 1944656	unambiguous, ambiguous	1250466			NA	NA	NA	Prediction Incorrect	Unknown	No	No
21-C8	21	PR02	PC01	C08	C	8	468	D05	1250466, 1944656	unambiguous, ambiguous	1250466	1250466		Protein-export protein SecB (maintains pre-exportunfolded state)	124	0.24	RAST2:fig|442.17.peg.2124	2124	Yes	Yes
21-D8	21	PR02	PC01	D08	D	8	468	B12	1260974, 3410661	unambiguous, ambiguous	1260974	1260974		hypothetical protein	168	0.35	RAST2:fig|442.17.peg.2145	2145	Yes	Yes
21-E8	21	PR02	PC01	E08	E	8	468	B12	1260974, 3410661	unambiguous, ambiguous	1260974	1260974		hypothetical protein	168	0.35	RAST2:fig|442.17.peg.2145	2145	Yes	Yes
21-F8	21	PR02	PC01	F08	F	8	468	B12	1260974, 3410661	unambiguous, ambiguous	1260974	1260974		hypothetical protein	168	0.35	RAST2:fig|442.17.peg.2145	2145	Yes	Yes
21-G8	21	PR02	PC01	G08	G	8	468	B12	1260974, 3410661	unambiguous, ambiguous	1260974	1260974		hypothetical protein	168	0.35	RAST2:fig|442.17.peg.2145	2145	Yes	Yes
21-H8	21	PR02	PC01	H08	H	8	468	A07	916880	unambiguous	916880			NA	NA	NA	Prediction Incorrect	Unknown	No	No
21-A9	21	PR02	PC01	A09	A	9	468	A07	916880	unambiguous	916880	916880		hypothetical protein	249	0.42	RAST2:fig|442.17.peg.1807	1807	Yes	Yes
21-B9	21	PR02	PC01	B09	B	9	467	H09	1720656, 2496737	ambiguous, unambiguous	2496737	2496736		Long-chain-fatty-acid--CoA ligase (EC 6.2.1.3)	234	0.16	RAST2:fig|442.17.peg.40	40	Yes	Yes
21-C9	21	PR02	PC01	C09	C	9	467	H09	1720656, 2496737	ambiguous, unambiguous	2496737	2496736		Long-chain-fatty-acid--CoA ligase (EC 6.2.1.3)	234	0.16	RAST2:fig|442.17.peg.40	40	Yes	Yes
21-D9	21	PR02	PC01	D09	D	9	467	H09	1720656, 2496737	ambiguous, unambiguous	2496737	2496736		Long-chain-fatty-acid--CoA ligase (EC 6.2.1.3)	234	0.16	RAST2:fig|442.17.peg.40	40	Yes	Yes
21-E9	21	PR02	PC01	E09	E	9	467	H09	1720656, 2496737	ambiguous, unambiguous	2496737	2496736		Long-chain-fatty-acid--CoA ligase (EC 6.2.1.3)	234	0.16	RAST2:fig|442.17.peg.40	40	Yes	Yes
21-F9	21	PR02	PC01	F09	F	9	467	G06	301274, 1590532, 2142047	unambiguous, ambiguous, ambiguous	301274			NA	NA	NA	Prediction Incorrect	Unknown	No	No
21-G9	21	PR02	PC01	G09	G	9	467	G06	301274, 1590532, 2142047	unambiguous, ambiguous, ambiguous	301274	301274		NADPH-dependent 7-cyano-7-deazaguanine reductase(EC 1.7.1.13)	222	0.45	RAST2:fig|442.17.peg.1097	1097	Yes	Yes
21-H9	21	PR02	PC01	H09	H	9	467	G06	301274, 1590532, 2142047	unambiguous, ambiguous, ambiguous	301274	301274		NADPH-dependent 7-cyano-7-deazaguanine reductase(EC 1.7.1.13)	222	0.45	RAST2:fig|442.17.peg.1097	1097	Yes	Yes
21-A10	21	PR02	PC01	A10	A	10	467	G06	301274, 1590532, 2142047	unambiguous, ambiguous, ambiguous	301274	301274		NADPH-dependent 7-cyano-7-deazaguanine reductase(EC 1.7.1.13)	222	0.45	RAST2:fig|442.17.peg.1097	1097	Yes	Yes
21-B10	21	PR02	PC01	B10	B	10	467	G06	301274, 1590532, 2142047	unambiguous, ambiguous, ambiguous	301274	301274		NADPH-dependent 7-cyano-7-deazaguanine reductase(EC 1.7.1.13)	222	0.45	RAST2:fig|442.17.peg.1097	1097	Yes	Yes
21-C10	21	PR02	PC01	C10	C	10	467	G06	301274, 1590532, 2142047	unambiguous, ambiguous, ambiguous	301274			NA	NA	NA	Prediction Incorrect	Unknown	No	No
21-D10	21	PR02	PC01	D10	D	10	467	F07	88745	unambiguous	88745	88744		hypothetical protein	300	0.08	RAST2:fig|442.17.peg.905	905	Yes	Yes
21-E10	21	PR02	PC01	E10	E	10	467	F07	88745	unambiguous	88745	88745		hypothetical protein	299	0.08	RAST2:fig|442.17.peg.905	905	Yes	Yes
21-F10	21	PR02	PC01	F10	F	10	467	D04	523326, 3149381	unambiguous, unambiguous	523326	523326		hypothetical protein	28	0.17	RAST2:fig|442.17.peg.1401	1401	Yes	Yes
21-G10	21	PR02	PC01	G10	G	10	467	D04	523326, 3149381	unambiguous, unambiguous	523326	523326		hypothetical protein	28	0.17	RAST2:fig|442.17.peg.1401	1401	Yes	Yes
[truncated: 15,707 more rows]
